# Supplementary material for: Dipotassium tetra­aqua­bis­[3,5-bis­(dicyano­methyl­ene)cyclo­pentane-1,2,4-trionato(1−)-κN]cobaltate(II)
Source: Acta Crystallogr Sect E Struct Rep Online. 2010 Nov 27;66(Pt 12):m1673–4. doi: 10.1107/S1600536810048646 (PMC3011486; doi:10.1107/S1600536810048646)
Supplement: Supplementary file 1 [file e-66-m1673-sup1.cif]

##############################################################################
###                                                                        ###
###        Electronic paper (Acta Crystallographica Section E)             ###
###                                                                        ###
##############################################################################
#                                                                            #
# This CIF contains the data in a paper accepted for publication in Acta     #
# Crystallographica Section E. It conforms to the requirements of Notes      #
# for Authors for Section E, and has been peer reviewed under the auspices   #
# of the IUCr Commission on Journals.                                        #
#                                                                            #
# Full details of the Crystallographic Information File format               #
# are given in the paper "The Crystallographic Information File (CIF):       #
# a New Standard Archive File for Crystallography" by S. R. Hall, F. H.      #
# Allen and I. D. Brown [Acta Cryst. (1991), A47, 655-685].                  #
#                                                                            #
# The current version of the core CIF dictionary is obtainable from          #
# ftp://ftp.iucr.org/pub/cif_core.dic. The current version number is 2.4.    #
#                                                                            #
# Software is freely available for graphical display of the structure(s) in  #
# this CIF.  For information consult the CIF home page http://www.iucr.org/  #
# cif/home.html                                                              #
#                                                                            #
# This file may be used for bona fide research purposes within the           #
# scientific community so long as proper attribution is given to the journal # 
# article from which it was obtained.                                        #
#                                                                            #
##############################################################################
                                             
data_global
_audit_creation_method     'form.cif (version 2.0)'
_journal_data_validation_number     ?
_journal_date_recd_electronic     2010-11-17
_journal_date_accepted     2010-11-22
_journal_name_full     'Acta Crystallographica, Section E'
_journal_year     2010
_journal_volume     66
_journal_issue     12
_journal_page_first     m1673
_journal_page_last     m1674
_journal_paper_category     QM
_journal_coeditor_code     BT5409
_publ_contact_author_name     'Renata Diniz'
_publ_contact_author_address
;
  Department of Chemistry
  Federal University of Juiz de Fora
  Cidade Universit\'aria - Juiz de Fora - Minas Gerais
  36036-900
  Brazil
;
_publ_contact_author_email     renata.diniz@ufjf.edu.br
_publ_contact_author_fax     +55(32)2102-3310
_publ_contact_author_phone     +55(32)2102-3310
_publ_section_title
;\
Dipotassium
tetraaquabis[3,5-bis(dicyanomethylene)cyclopentane-1,2,4-trionato(1-)-\
\k<i>N</i>]cobaltate(II)
;
loop_
    _publ_author_name
    _publ_author_footnote
    _publ_author_address
    'Chagas, Luciano Honorato' .
;
N\'ucleo de Espectroscopia e Estrutura Molecular (NEEM)
Department of Chemistry
Federal University of Juiz de Fora -- Minas Gerais,
36036-900
Brazil
;
    'Janczak, Jan ' .
;
Institute of Low Temperature and Structure Research
Polish Academy of Sciences
Wroclaw
PO Box 1410 50-950
Poland
;
    'Machado, Flavia C. ' .
;
N\'ucleo de Espectroscopia e Estrutura Molecular (NEEM)
Department of Chemistry
Federal University of Juiz de Fora -- Minas Gerais,
36036-900
Brazil
;
    'Oliveira, Luiz Fernando C. de' .
;
N\'ucleo de Espectroscopia e Estrutura Molecular (NEEM)
Department of Chemistry
Federal University of Juiz de Fora -- Minas Gerais,
36036-900
Brazil
;
    'Diniz, Renata' .
;
N\'ucleo de Espectroscopia e Estrutura Molecular (NEEM)
Department of Chemistry
Federal University of Juiz de Fora -- Minas Gerais,
36036-900
Brazil
;
_publ_section_synopsis     .
data_I
_chemical_name_systematic
;
Dipotassium
tetraaquabis[3,5-bis(dicyanomethylene)cyclopentane-1,2,4-trionato(1-)-
\k<i>N</i>]cobaltate(II)
;
_chemical_name_common     ?
_chemical_formula_moiety     '2(K +), C22 H8 Co N8 O10 2-'
_chemical_formula_sum     'C22 H8 Co K2 N8 O10'
_chemical_formula_iupac     'K2 [Co (C11 N4 O3)2 (H2 O)4]'
_chemical_formula_weight     681.49
_chemical_melting_point     ?
_symmetry_cell_setting     monoclinic
_symmetry_space_group_name_H-M     'P 2/n'
_symmetry_space_group_name_Hall     '-P 2yac'
loop_
    _symmetry_equiv_pos_as_xyz
    'x, y, z'
    '-x+1/2, y, -z+1/2'
    '-x, -y, -z'
    'x-1/2, -y, z-1/2'
_cell_length_a     9.4060(19)
_cell_length_b     7.0110(14)
_cell_length_c     19.493(4)
_cell_angle_alpha     90
_cell_angle_beta     92.58(3)
_cell_angle_gamma     90
_cell_volume     1284.2(5)
_cell_formula_units_Z     2
_cell_measurement_reflns_used     1839
_cell_measurement_theta_min     2.91
_cell_measurement_theta_max     28.98
_cell_measurement_temperature     293(2)
_cell_special_details     ?
_exptl_crystal_description     prism
_exptl_crystal_colour     violet
_exptl_crystal_size_max     0.26
_exptl_crystal_size_mid     0.24
_exptl_crystal_size_min     0.16
_exptl_crystal_density_diffrn     1.762
_exptl_crystal_density_meas     ?
_exptl_crystal_density_method     'not measured'
_exptl_crystal_F_000     683.80
_exptl_absorpt_coefficient_mu     1.067
_exptl_absorpt_correction_type     analytical
_exptl_absorpt_process_details     '(SHELXTL; Sheldrick, 2008)'
_exptl_absorpt_correction_T_min     0.765
_exptl_absorpt_correction_T_max     0.843
_exptl_special_details
;
;
_diffrn_ambient_temperature     293(2)
_diffrn_radiation_type     MoK\a
_diffrn_radiation_wavelength     0.71073
_diffrn_radiation_source     'fine-focus sealed tube'
_diffrn_radiation_monochromator     'graphite'
_diffrn_measurement_device_type     'Kuma KM-4-CCD'
_diffrn_measurement_device     ' '
_diffrn_measurement_method     'CCD'
_diffrn_detector_area_resol_mean     ?
_diffrn_reflns_number     15657
_diffrn_reflns_av_R_equivalents     0.0365
_diffrn_reflns_theta_min     2.91
_diffrn_reflns_theta_max     28.980
_diffrn_reflns_theta_full     27.50
_diffrn_measured_fraction_theta_max     0.933
_diffrn_measured_fraction_theta_full     0.999
_diffrn_reflns_limit_h_min     -12
_diffrn_reflns_limit_h_max     12
_diffrn_reflns_limit_k_min     -6
_diffrn_reflns_limit_k_max     9
_diffrn_reflns_limit_l_min     -26
_diffrn_reflns_limit_l_max     26
_diffrn_reflns_reduction_process     'SHELXL97 (Sheldrick, 2008)'
_diffrn_standards_number     0
_diffrn_standards_interval_count     0
_diffrn_standards_interval_time     0
_diffrn_standards_decay_%     0
loop_
    _diffrn_standard_refln_index_h
    _diffrn_standard_refln_index_k
    _diffrn_standard_refln_index_l
    ? ? ?
_refine_special_details
;
Refinement of <i>F</i>^2^ against ALL reflections. The weighted <i>R</i>-factor
<i>wR</i> and goodness of fit <i>S</i> are based on <i>F</i>^2^, conventional
<i>R</i>-factors <i>R</i> are based on <i>F</i>, with <i>F</i> set to zero for
negative <i>F</i>^2^. The threshold expression of <i>F</i>^2^ >
\s(<i>F</i>^2^) is used only for calculating <i>R</i>-factors(gt) <i>etc</i>.
and is not relevant to the choice of reflections for refinement.
<i>R</i>-factors based on <i>F</i>^2^ are statistically about twice as large
as those based on <i>F</i>, and <i>R</i>- factors based on ALL data will be
even larger.
;
_reflns_number_total     3181
_reflns_number_gt     1839
_reflns_threshold_expression     I>2\s(I)
_refine_ls_structure_factor_coef     Fsqd
_refine_ls_matrix_type     full
_refine_ls_R_factor_all     0.0717
_refine_ls_R_factor_gt     0.0333
_refine_ls_wR_factor_gt     0.0907
_refine_ls_wR_factor_ref     0.0953
_refine_ls_goodness_of_fit_all     0.912
_refine_ls_goodness_of_fit_ref     0.912
_refine_ls_restrained_S_all     0.912
_refine_ls_restrained_S_obs     0.912
_refine_ls_number_reflns     3181
_refine_ls_number_parameters     195
_refine_ls_number_restraints     0
_refine_ls_number_constraints     ?
_refine_ls_hydrogen_treatment     constr
_refine_ls_weighting_scheme     calc
_refine_ls_weighting_details
                 'calc w=1/[\s^2^(Fo^2^)+(0.0521P)^2^] where P=(Fo^2^+2Fc^2^)/3'
_refine_ls_shift/su_max     0.000
_refine_ls_shift/su_mean     0.000
_refine_diff_density_max     0.203
_refine_diff_density_min     -0.182
_refine_ls_extinction_method     'SHELXL97 (Sheldrick, 2008)'
_refine_ls_extinction_coef     ?
_refine_ls_extinction_expression     ?
_refine_ls_abs_structure_details     no
_refine_ls_abs_structure_Flack     ?
_refine_ls_abs_structure_Rogers     ?
loop_
    _atom_type_symbol
    _atom_type_description
    _atom_type_scat_dispersion_real
    _atom_type_scat_dispersion_imag
    _atom_type_scat_source
    'C' 'C' 0.0033 0.0016
                         'International Tables Vol C Tables 4.2.6.8 and 6.1.1.4'
    'H' 'H' 0.0000 0.0000
                         'International Tables Vol C Tables 4.2.6.8 and 6.1.1.4'
    'N' 'N' 0.0061 0.0033
                         'International Tables Vol C Tables 4.2.6.8 and 6.1.1.4'
    'O' 'O' 0.0106 0.0060
                         'International Tables Vol C Tables 4.2.6.8 and 6.1.1.4'
_computing_data_collection     'KM-4-CCD Software (Kuma, 2004)'
_computing_cell_refinement     'KM-4-CCD Software (Kuma, 2004)'
_computing_data_reduction     'KM-4-CCD Software (Kuma, 2004)'
_computing_structure_solution     'SHELXS97 (Sheldrick, 2008)'
_computing_structure_refinement     'SHELXL97 (Sheldrick, 2008)'
_computing_molecular_graphics     'ORTEP-3 for Windows (Farrugia, 1997)'
_computing_publication_material     'PLATON (Spek, 2009)'
loop_
    _atom_site_type_symbol
    _atom_site_label
    _atom_site_fract_x
    _atom_site_fract_y
    _atom_site_fract_z
    _atom_site_U_iso_or_equiv
    _atom_site_adp_type
    _atom_site_calc_flag
    _atom_site_refinement_flags
    _atom_site_occupancy
    _atom_site_disorder_assembly
    _atom_site_disorder_group
    Co Co1 0.2500 0.17828(7) 0.2500 0.02924(16) Uani d S 1 . .
    K K1 0.42443(6) 0.23207(9) 0.44538(3) 0.03741(19) Uani d . 1 . .
    C C1 0.0167(3) 0.3045(3) 0.56951(13) 0.0236(6) Uani d . 1 . .
    C C2 -0.1309(3) 0.2706(3) 0.58237(13) 0.0252(6) Uani d . 1 . .
    O O2 -0.18964(19) 0.3004(2) 0.63736(9) 0.0364(5) Uani d . 1 . .
    C C3 -0.2022(3) 0.1925(3) 0.51963(13) 0.0249(6) Uani d . 1 . .
    O O3 -0.32681(18) 0.1369(3) 0.51461(9) 0.0354(5) Uani d . 1 . .
    C C4 -0.0990(2) 0.1952(3) 0.46673(13) 0.0228(6) Uani d . 1 . .
    C C5 0.0376(3) 0.2594(3) 0.49667(13) 0.0244(6) Uani d . 1 . .
    O O5 0.14928(18) 0.2729(3) 0.46684(9) 0.0342(5) Uani d . 1 . .
    C C6 0.1215(3) 0.3657(3) 0.61569(13) 0.0273(6) Uani d . 1 . .
    C C7 -0.1203(2) 0.1460(3) 0.39800(13) 0.0250(6) Uani d . 1 . .
    C C8 0.2638(3) 0.4102(4) 0.59492(13) 0.0298(6) Uani d . 1 . .
    N N1 0.3752(2) 0.4503(4) 0.57986(12) 0.0433(6) Uani d . 1 . .
    C C9 0.0935(3) 0.3955(4) 0.68581(15) 0.0341(7) Uani d . 1 . .
    N N2 0.0713(3) 0.4206(4) 0.74186(14) 0.0553(7) Uani d . 1 . .
    C C10 -0.0119(3) 0.1587(4) 0.35161(13) 0.0265(6) Uani d . 1 . .
    N N3 0.0736(2) 0.1691(3) 0.31124(11) 0.0352(6) Uani d . 1 . .
    C C11 -0.2557(3) 0.0854(4) 0.36967(14) 0.0313(6) Uani d . 1 . .
    N N4 -0.3609(3) 0.0374(4) 0.34506(13) 0.0539(7) Uani d . 1 . .
    O O1 0.34625(18) 0.3966(3) 0.31272(9) 0.0346(5) Uani d . 1 . .
    H H1 0.2763 0.4939 0.3210 0.052 Uiso d . 1 . .
    H H2 0.4233 0.4533 0.2891 0.052 Uiso d . 1 . .
    O O4 0.35063(17) -0.0188(3) 0.31486(10) 0.0409(5) Uani d . 1 . .
    H H3 0.4359 -0.0690 0.2954 0.061 Uiso d . 1 . .
    H H4 0.2877 -0.1230 0.3255 0.061 Uiso d . 1 . .
loop_
    _atom_site_aniso_label
    _atom_site_aniso_U_11
    _atom_site_aniso_U_22
    _atom_site_aniso_U_33
    _atom_site_aniso_U_12
    _atom_site_aniso_U_13
    _atom_site_aniso_U_23
    Co1 0.0229(3) 0.0403(3) 0.0250(3) 0.000 0.0053(2) 0.000
    K1 0.0232(3) 0.0488(4) 0.0404(4) 0.0034(3) 0.0033(3) -0.0022(3)
    C1 0.0221(12) 0.0186(13) 0.0302(14) 0.0025(11) 0.0045(11) 0.0011(10)
    C2 0.0236(13) 0.0237(14) 0.0291(14) 0.0030(11) 0.0097(11) 0.0011(11)
    O2 0.0331(10) 0.0412(12) 0.0361(11) -0.0011(9) 0.0153(9) -0.0018(9)
    C3 0.0184(12) 0.0253(14) 0.0313(14) 0.0067(12) 0.0051(11) 0.0013(11)
    O3 0.0200(9) 0.0480(12) 0.0386(11) 0.0059(9) 0.0048(8) -0.0034(8)
    C4 0.0200(12) 0.0178(13) 0.0308(14) 0.0026(11) 0.0028(11) 0.0010(10)
    C5 0.0226(13) 0.0205(13) 0.0305(14) 0.0021(11) 0.0043(11) 0.0014(11)
    O5 0.0191(9) 0.0507(13) 0.0336(10) -0.0026(9) 0.0091(8) -0.0030(8)
    C6 0.0269(14) 0.0255(15) 0.0297(15) -0.0003(11) 0.0046(12) 0.0007(11)
    C7 0.0171(12) 0.0294(15) 0.0287(14) 0.0008(11) 0.0031(11) 0.0011(11)
    C8 0.0314(15) 0.0283(15) 0.0295(15) -0.0027(12) -0.0019(12) -0.0019(13)
    N1 0.0320(14) 0.0540(16) 0.0443(15) -0.0039(13) 0.0045(12) -0.0128(12)
    C9 0.0271(15) 0.0432(17) 0.0320(16) -0.0033(14) 0.0013(12) 0.0026(13)
    N2 0.0454(16) 0.084(2) 0.0370(16) -0.0075(15) 0.0020(13) 0.0111(15)
    C10 0.0229(13) 0.0291(15) 0.0273(14) -0.0014(12) -0.0004(11) -0.0007(11)
    N3 0.0287(13) 0.0471(15) 0.0300(13) -0.0039(11) 0.0030(11) -0.0023(11)
    C11 0.0238(14) 0.0362(16) 0.0341(15) -0.0003(13) 0.0040(12) -0.0004(13)
    N4 0.0330(14) 0.070(2) 0.0584(18) -0.0073(15) -0.0049(13) -0.0078(14)
    O1 0.0308(10) 0.0376(11) 0.0363(11) -0.0030(9) 0.0102(8) -0.0030(8)
    O4 0.0234(10) 0.0456(12) 0.0541(13) 0.0165(10) 0.0065(9) -0.0017(9)
_geom_special_details
;
All e.s.d.'s (except the e.s.d. in the dihedral angle between two l.s. planes)
are estimated using the full covariance matrix. The cell e.s.d.'s are taken
into account individually in the estimation of e.s.d.'s in distances, angles
and torsion angles; correlations between e.s.d.'s in cell parameters are only
used when they are defined by crystal symmetry. An approximate (isotropic)
treatment of cell e.s.d.'s is used for estimating e.s.d.'s involving l.s.
planes.
;
loop_
    _geom_bond_atom_site_label_1
    _geom_bond_atom_site_label_2
    _geom_bond_site_symmetry_1
    _geom_bond_site_symmetry_2
    _geom_bond_distance
    _geom_bond_publ_flag
    Co1 O4 . . 2.0725(18) no
    Co1 O4 . . 2.0725(18) no
    Co1 N3 . . 2.088(2) no
    Co1 N3 . . 2.088(2) no
    Co1 O1 . . 2.1348(18) no
    Co1 O1 . . 2.1348(18) no
    K1 O5 . . 2.6557(18) no
    K1 O3 . 1_655 2.731(2) no
    K1 O3 . 3_556 2.865(2) no
    K1 O1 . . 2.896(2) no
    K1 N1 . 3_666 2.972(2) no
    K1 N1 . . 3.088(2) no
    K1 O4 . . 3.145(2) no
    K1 N4 . 1_655 3.181(3) no
    C1 C6 . . 1.374(4) no
    C1 C2 . . 1.441(3) no
    C1 C5 . . 1.476(3) no
    C2 O2 . . 1.246(3) no
    C2 C3 . . 1.474(4) no
    C3 O3 . . 1.235(3) no
    C3 C4 . . 1.448(3) no
    O3 K1 . 1_455 2.731(2) no
    O3 K1 . 3_556 2.8647(19) no
    C4 C7 . . 1.389(3) no
    C4 C5 . . 1.458(3) no
    C5 O5 . . 1.227(3) no
    C6 C9 . . 1.419(4) no
    C6 C8 . . 1.449(3) no
    C7 C10 . . 1.396(3) no
    C7 C11 . . 1.429(3) no
    C8 N1 . . 1.137(3) no
    N1 K1 . 3_666 2.972(2) no
    C9 N2 . . 1.135(3) no
    C10 N3 . . 1.153(3) no
    C11 N4 . . 1.131(3) no
    N4 K1 . 1_455 3.181(3) no
    O1 H1 . . 0.9666 no
    O1 H2 . . 0.9616 no
    O4 H3 . . 0.9683 no
    O4 H4 . . 0.9689 no
loop_
    _geom_contact_atom_site_label_1
    _geom_contact_atom_site_label_2
    _geom_contact_distance
    _geom_contact_site_symmetry_1
    _geom_contact_site_symmetry_2
    _geom_contact_publ_flag
    O1 O4 2.913(3) . . no
    O1 N3 3.019(3) . . no
    O1 O1 2.976(3) . 2_555 no
    O1 N3 3.019(3) . 2_555 no
    O1 O2 2.785(3) . 3_566 no
    O1 N2 2.880(3) . 4_665 no
    O2 O4 2.681(3) . 3_556 no
    O2 O3 2.903(3) . . no
    O2 N2 3.230(3) . . no
    O2 O1 2.785(3) . 3_566 no
    O3 O2 2.903(3) . . no
    O4 O4 3.090(3) . 2_555 no
    O4 N4 2.779(3) . 1_655 no
    O4 N3 2.918(3) . . no
    O4 O1 2.913(3) . . no
    O4 N3 2.906(3) . 2_555 no
    O4 O2 2.681(3) . 3_556 no
    O5 N1 3.240(3) . . no
    O5 N3 3.169(3) . . no
    N1 O5 3.240(3) . . no
    N2 O2 3.230(3) . . no
    N2 O1 2.880(3) . 4_566 no
    N3 O5 3.169(3) . . no
    N3 O1 3.019(3) . . no
    N3 O4 2.918(3) . . no
    N3 O4 2.906(3) . 2_555 no
    N3 O1 3.019(3) . 2_555 no
    N4 O4 2.779(3) . 1_455 no
loop_
    _geom_angle_atom_site_label_1
    _geom_angle_atom_site_label_2
    _geom_angle_atom_site_label_3
    _geom_angle_site_symmetry_1
    _geom_angle_site_symmetry_2
    _geom_angle_site_symmetry_3
    _geom_angle
    _geom_angle_publ_flag
    O4 Co1 O4 . . . 96.39(11) no
    O4 Co1 N3 . . . 89.06(8) no
    N3 Co1 N3 . . . 176.46(13) no
    O4 Co1 O1 . . . 87.62(8) no
    N3 Co1 O1 . . . 91.27(8) no
    O4 Co1 O1 . . . 87.62(8) no
    N3 Co1 O1 . . . 91.27(8) no
    O1 Co1 O1 . . . 88.39(10) no
    O5 K1 O3 . . 1_655 140.17(6) no
    O5 K1 O3 . . 3_556 74.21(5) no
    O3 K1 O3 . 1_655 3_556 11.69(3) no
    O5 K1 O1 . . . 83.55(6) no
    O3 K1 O1 . 1_655 . 20.96(3) no
    O3 K1 O1 . 3_556 . 38.27(5) no
    O5 K1 N1 . . 3_666 125.09(7) no
    O3 K1 N1 . 1_655 3_666 20.56(4) no
    O3 K1 N1 . 3_556 3_666 39.77(5) no
    O1 K1 N1 . . 3_666 72.02(6) no
    O5 K1 N1 . . . 68.19(6) no
    O3 K1 N1 . 1_655 . 14.67(3) no
    O3 K1 N1 . 3_556 . 41.41(5) no
    O1 K1 N1 . . . 121.26(6) no
    N1 K1 N1 . 3_666 . 83.66(7) no
    O5 K1 O4 . . . 90.38(6) no
    O3 K1 O4 . 1_655 . 20.22(3) no
    O3 K1 O4 . 3_556 . 55.19(5) no
    O1 K1 O4 . . . 57.48(5) no
    N1 K1 O4 . 3_666 . 52.18(6) no
    N1 K1 O4 . . . 158.10(6) no
    O5 K1 N4 . . 1_655 142.49(7) no
    O3 K1 N4 . 1_655 1_655 21.06(4) no
    O3 K1 N4 . 3_556 1_655 56.13(5) no
    O1 K1 N4 . . 1_655 76.39(6) no
    N1 K1 N4 . 3_666 1_655 66.21(6) no
    N1 K1 N4 . . 1_655 149.08(7) no
    O4 K1 N4 . . 1_655 52.11(6) no
    O5 K1 K1 . . 3_656 108.71(5) no
    O3 K1 K1 . 1_655 3_656 21.37(3) no
    O3 K1 K1 . 3_556 3_656 70.56(5) no
    O1 K1 K1 . . 3_656 147.83(5) no
    N1 K1 K1 . 3_666 3_656 41.49(6) no
    N1 K1 K1 . . 3_656 90.81(5) no
    O4 K1 K1 . . 3_656 92.01(4) no
    N4 K1 K1 . 1_655 3_656 26.62(3) no
    O5 K1 K1 . . 3_666 97.14(5) no
    O3 K1 K1 . 1_655 3_666 28.27(3) no
    O3 K1 K1 . 3_556 3_666 36.25(5) no
    O1 K1 K1 . . 3_666 98.72(4) no
    N1 K1 K1 . 3_666 3_666 42.81(5) no
    N1 K1 K1 . . 3_666 40.85(5) no
    O4 K1 K1 . . 3_666 154.16(4) no
    N4 K1 K1 . 1_655 3_666 35.60(3) no
    K1 K1 K1 . 3_656 3_666 37.61(3) no
    C6 C1 C2 . . . 127.3(2) no
    C6 C1 C5 . . . 125.1(2) no
    C2 C1 C5 . . . 107.6(2) no
    O2 C2 C1 . . . 126.2(2) no
    O2 C2 C3 . . . 125.0(2) no
    C1 C2 C3 . . . 108.8(2) no
    O3 C3 C4 . . . 127.7(2) no
    O3 C3 C2 . . . 125.3(2) no
    C4 C3 C2 . . . 106.9(2) no
    C3 O3 K1 . . 1_455 138.66(16) no
    C3 O3 K1 . . 3_556 125.34(16) no
    K1 O3 K1 . 1_455 3_556 21.60(3) no
    C7 C4 C3 . . . 127.7(2) no
    C7 C4 C5 . . . 123.3(2) no
    C3 C4 C5 . . . 109.0(2) no
    O5 C5 C4 . . . 126.3(2) no
    O5 C5 C1 . . . 126.4(2) no
    C4 C5 C1 . . . 107.4(2) no
    C5 O5 K1 . . . 158.07(17) no
    C1 C6 C9 . . . 121.2(2) no
    C1 C6 C8 . . . 121.9(2) no
    C9 C6 C8 . . . 116.8(2) no
    C4 C7 C10 . . . 122.1(2) no
    C4 C7 C11 . . . 122.3(2) no
    C10 C7 C11 . . . 115.6(2) no
    N1 C8 C6 . . . 177.8(3) no
    C8 N1 K1 . . 3_666 145.8(2) no
    C8 N1 K1 . . . 105.78(19) no
    K1 N1 K1 . 3_666 . 96.34(7) no
    N2 C9 C6 . . . 179.5(3) no
    N3 C10 C7 . . . 177.3(3) no
    C10 N3 Co1 . . . 171.5(2) no
    N4 C11 C7 . . . 177.6(3) no
    C11 N4 K1 . . 1_455 100.3(2) no
    Co1 O1 K1 . . . 108.05(7) no
    Co1 O1 H1 . . . 109.1 no
    K1 O1 H1 . . . 106.2 no
    Co1 O1 H2 . . . 109.4 no
    K1 O1 H2 . . . 115.1 no
    H1 O1 H2 . . . 108.8 no
    Co1 O4 K1 . . . 101.47(7) no
    Co1 O4 H3 . . . 111.6 no
    K1 O4 H3 . . . 111.3 no
    Co1 O4 H4 . . . 111.5 no
    K1 O4 H4 . . . 111.3 no
    H3 O4 H4 . . . 109.5 no
loop_
    _geom_torsion_atom_site_label_1
    _geom_torsion_atom_site_label_2
    _geom_torsion_atom_site_label_3
    _geom_torsion_atom_site_label_4
    _geom_torsion_site_symmetry_1
    _geom_torsion_site_symmetry_2
    _geom_torsion_site_symmetry_3
    _geom_torsion_site_symmetry_4
    _geom_torsion
    _geom_torsion_publ_flag
    O4 Co1 O1 K1 . . . . -20.82(8) no
    N3 Co1 O1 K1 . . . . 68.19(8) no
    O1 Co1 O1 K1 2_555 . . . 159.42(8) no
    N3 Co1 O1 K1 2_555 . . . -109.35(8) no
    O5 K1 O1 Co1 . . . . -78.47(8) no
    N1 K1 O1 Co1 . . . . -138.07(7) no
    O3 K1 O1 Co1 1_655 . . . 109.16(10) no
    N1 K1 O1 Co1 3_666 . . . 151.36(9) no
    O3 K1 O1 Co1 3_556 . . . -11.68(10) no
    O1 K1 O5 C5 . . . . 174.6(5) no
    N1 K1 O5 C5 . . . . -58.0(5) no
    O3 K1 O5 C5 1_655 . . . -13.7(5) no
    N1 K1 O5 C5 3_666 . . . -122.7(5) no
    O3 K1 O5 C5 3_646 . . . 47.9(5) no
    O1 K1 N1 C8 . . . . 89.2(2) no
    O1 K1 N1 K1 . . . 3_666 -64.49(8) no
    O5 K1 N1 C8 . . . . 21.78(19) no
    O5 K1 N1 K1 . . . 3_666 -131.87(8) no
    O3 K1 N1 C8 1_644 . . . -131.4(2) no
    O3 K1 N1 K1 1_655 . . 3_666 74.97(7) no
    N1 K1 N1 C8 1_555 . . . 153.7(2) no
    N1 K1 N1 K1 3_565 . . 3_565 0.02(11) no
    O3 K1 N1 C8 3_556 . . . -47.2(2) no
    O3 K1 N1 K1 3_556 . . 3_666 159.17(6) no
    O1 K1 O3 C3 . . 1_655 1_655 32.0(3) no
    O5 K1 O3 C3 . . 1_655 1_655 -136.1(2) no
    N1 K1 O3 C3 . . 1_655 1_655 -95.3(3) no
    O1 K1 N1 K1 . . 3_666 3_666 125.80(7) no
    O1 K1 N1 C8 . . 3_666 3_666 -103.7(4) no
    O5 K1 N1 K1 . . 3_666 3_666 57.67(9) no
    O5 K1 N1 C8 . . 3_666 3_666 -171.8(3) no
    N1 K1 N1 K1 . . 3_565 3_565 0.00(7) no
    N1 K1 N1 C8 . . 3_666 3_666 130.6(4) no
    O1 K1 O3 C3 . . 3_556 3_556 -49.0(2) no
    O5 K1 O3 C3 . . 3_556 3_556 22.69(19) no
    N1 K1 O3 C3 . . 3_556 3_556 86.9(2) no
    K1 O3 C3 C4 1_455 . . . -64.1(4) no
    K1 O3 C3 C2 1_455 . . . 115.6(3) no
    K1 O3 C3 C2 3_556 . . . -82.7(3) no
    K1 O3 C3 C4 3_556 . . . 97.6(3) no
    K1 O5 C5 C1 . . . . 47.5(6) no
    K1 O5 C5 C4 . . . . -132.2(4) no
    C2 C1 C5 C4 . . . . -1.0(2) no
    C5 C1 C2 O2 . . . . -176.9(2) no
    C2 C1 C6 C8 . . . . -174.6(2) no
    C6 C1 C5 O5 . . . . -1.3(4) no
    C6 C1 C5 C4 . . . . 178.5(2) no
    C5 C1 C6 C9 . . . . -176.4(2) no
    C2 C1 C5 O5 . . . . 179.3(2) no
    C2 C1 C6 C9 . . . . 2.9(4) no
    C5 C1 C6 C8 . . . . 6.1(4) no
    C6 C1 C2 C3 . . . . -175.8(2) no
    C6 C1 C2 O2 . . . . 3.7(4) no
    C5 C1 C2 C3 . . . . 3.7(2) no
    C1 C2 C3 O3 . . . . 175.3(2) no
    C1 C2 C3 C4 . . . . -4.9(2) no
    O2 C2 C3 O3 . . . . -4.2(4) no
    O2 C2 C3 C4 . . . . 175.6(2) no
    O3 C3 C4 C7 . . . . 4.0(4) no
    O3 C3 C4 C5 . . . . -175.9(2) no
    C2 C3 C4 C5 . . . . 4.3(2) no
    C2 C3 C4 C7 . . . . -175.8(2) no
    C3 C4 C5 O5 . . . . 177.6(2) no
    C7 C4 C5 C1 . . . . 178.0(2) no
    C3 C4 C7 C10 . . . . 178.6(2) no
    C3 C4 C7 C11 . . . . 0.8(4) no
    C5 C4 C7 C10 . . . . -1.5(3) no
    C5 C4 C7 C11 . . . . -179.3(2) no
    C3 C4 C5 C1 . . . . -2.1(2) no
    C7 C4 C5 O5 . . . . -2.3(4) no
loop_
    _geom_hbond_atom_site_label_D
    _geom_hbond_atom_site_label_H
    _geom_hbond_atom_site_label_A
    _geom_hbond_site_symmetry_D
    _geom_hbond_site_symmetry_H
    _geom_hbond_site_symmetry_A
    _geom_hbond_distance_DH
    _geom_hbond_distance_HA
    _geom_hbond_distance_DA
    _geom_hbond_angle_DHA
    _geom_hbond_publ_flag
    O1 H1 O2 . . 3_566 0.97 1.86 2.785(3) 159 yes
    O1 H2 N2 . . 4_665 0.96 1.92 2.880(3) 177 yes
    O4 H3 N4 . . 1_655 0.97 2.23 2.779(3) 115 yes
    O4 H4 O2 . . 3_556 0.97 1.73 2.681(3) 167 yes
