# Supplementary material for: Dipotassium tetra­aqua­bis­[3,5-bis­(dicyano­methyl­ene)cyclo­pentane-1,2,4-trionato(1−)-κN]cobaltate(II)
Source: Acta Crystallogr Sect E Struct Rep Online. 2010 Nov 27;66(Pt 12):m1673–4. doi: 10.1107/S1600536810048646 (PMC3011486; doi:10.1107/S1600536810048646)
Supplement: Supplementary file 2 [file e-66-m1673-Isup2.hkl]

#
# h,k,l, Fc-squared, Fo-squared, sigma(Fo-squared) and status flag
#
data_I
_shelx_title ' cocvf2 in P2/n'
_shelx_refln_list_code          4
_shelx_F_calc_maximum      132.55
_exptl_crystal_F_000       682.00
_reflns_d_resolution_high  0.7335
 
loop_
 _symmetry_equiv_pos_as_xyz
 'x, y, z'
 '-x+1/2, y, -z+1/2'
 '-x, -y, -z'
 'x-1/2, -y, z-1/2'
 
_cell_length_a     9.4060
_cell_length_b     7.0110
_cell_length_c    19.4930
_cell_angle_alpha  90.000
_cell_angle_beta   92.580
_cell_angle_gamma  90.000
 
_shelx_F_squared_multiplier     1.000
 
loop_
 _refln_index_h
 _refln_index_k
 _refln_index_l
 _refln_F_squared_calc
 _refln_F_squared_meas
 _refln_F_squared_sigma
 _refln_observed_status
   2   0   0     1230.74     1721.93     11.89 o
   4   0   0     4075.16     4997.05     33.76 o
   6   0   0     1383.37     1311.69     22.04 o
   8   0   0      481.85      468.59     38.35 o
  10   0   0      441.87      452.42     43.31 o
  12   0   0      493.28      494.38     63.96 o
   0   1   0      817.82      747.25      7.31 o
   1   1   0     2106.53     1717.83      9.96 o
   2   1   0     1115.09     1156.47      9.57 o
   3   1   0     4736.75     4442.06     21.85 o
   4   1   0      369.51      322.13      4.54 o
   5   1   0     6065.72     6411.10     40.67 o
   6   1   0        1.31       -1.17     11.45 o
   7   1   0      710.18      725.26     16.22 o
   8   1   0       44.84       49.03     19.55 o
   9   1   0       96.86       80.74     23.05 o
  10   1   0      104.47       97.18     28.28 o
  11   1   0     1217.29     1209.68     38.11 o
  12   1   0       70.39       80.11     47.09 o
   0   2   0    16031.88    14755.57     32.53 o
   1   2   0     8092.11     8872.04     35.31 o
   2   2   0     1011.15     1069.63      8.02 o
   3   2   0     2897.80     3111.19     16.23 o
   4   2   0      522.58      506.86      8.31 o
   5   2   0     2395.40     2590.69     21.07 o
   6   2   0      964.80      915.15     14.75 o
   7   2   0       45.17       56.31     15.80 o
   8   2   0      248.44      211.57     20.21 o
   9   2   0       82.45       83.88     20.77 o
  10   2   0       21.96        7.07     24.00 o
  11   2   0      245.39      244.82     42.58 o
   0   3   0     2306.50     2182.78     12.12 o
   1   3   0        7.68        2.03      5.72 o
   2   3   0      158.42      132.39      7.23 o
   3   3   0      151.78      139.44      8.54 o
   4   3   0     1360.48     1219.27     12.66 o
   5   3   0      838.22      850.26     13.68 o
   6   3   0     2411.64     2306.57     24.28 o
   7   3   0       78.18       71.89     21.80 o
   8   3   0        6.80        1.26     24.31 o
   9   3   0        9.49      -10.70     28.36 o
  10   3   0        4.50      -14.09     36.28 o
  11   3   0      308.42      295.75     45.26 o
   0   4   0       87.24       90.03     10.55 o
   1   4   0     4291.29     4488.45     21.93 o
   2   4   0      721.98      777.89     12.51 o
   3   4   0      108.57      118.93     12.29 o
   4   4   0      339.44      319.43     13.34 o
   5   4   0      713.77      744.61     17.74 o
   6   4   0        0.05       -5.97     17.50 o
   7   4   0      695.71      680.84     26.90 o
   8   4   0      267.27      252.55     30.32 o
   9   4   0       54.51       52.46     30.46 o
  10   4   0       28.16       11.43     38.32 o
  11   4   0      673.55      762.37     68.20 o
   0   5   0     2266.32     2438.64     32.21 o
   1   5   0        6.49        0.39     13.12 o
   2   5   0       51.93       42.13     12.74 o
   3   5   0      954.97     1035.57     16.35 o
   4   5   0       45.18       32.58     14.78 o
   5   5   0        8.23       -0.17     18.93 o
   6   5   0     1057.71     1088.29     27.14 o
   7   5   0      222.76      213.81     27.71 o
   8   5   0        0.74       -6.43     32.09 o
   9   5   0      208.76      223.77     41.16 o
  10   5   0        8.85       20.04     52.36 o
   0   6   0        0.40        7.14     22.94 o
   1   6   0      285.14      301.33     18.14 o
   2   6   0      176.50      189.85     19.03 o
   3   6   0        0.04       -6.16     20.16 o
   4   6   0      172.73      176.18     24.24 o
   5   6   0       41.58        6.92     30.27 o
   6   6   0       73.38       53.24     30.85 o
   7   6   0       41.11       23.95     31.38 o
   8   6   0      117.54      127.90     40.33 o
   9   6   0       18.22        2.80     45.81 o
   0   7   0      208.30      189.46     44.91 o
   1   7   0       66.46       25.84     25.32 o
   2   7   0        2.31       -1.73     24.41 o
   3   7   0      508.82      512.22     33.52 o
   4   7   0        0.54      -21.87     37.54 o
   5   7   0       64.75       22.96     37.25 o
   6   7   0      323.64      276.31     47.00 o
   7   7   0       68.06       90.25     45.62 o
   8   7   0       53.33       50.56     78.62 o
   0   8   0       14.32       40.46     47.42 o
   1   8   0        7.11      -13.77     36.85 o
   2   8   0      106.15      105.39     38.01 o
   3   8   0      177.64      151.17     41.81 o
   4   8   0      272.42      299.72     51.45 o
   5   8   0      111.21      113.39     52.96 o
   6   8   0       33.18       54.11     58.30 o
   0   9   0      168.14      159.88     66.08 o
   1   9   0        0.08      -46.09     49.56 o
   2   9   0       17.96      -11.08     71.12 o
   3   9   0       31.71       47.11    108.39 o
 -11   0   1      510.77      474.11     52.54 o
  -9   0   1      385.94      366.21     38.48 o
  -7   0   1      483.70      464.74     19.67 o
  -5   0   1      278.47      322.01     13.06 o
  -3   0   1     3852.92     3902.32     20.95 o
   3   0   1      886.97      837.75     13.31 o
   5   0   1     1023.09      802.32     16.82 o
   7   0   1      966.30     1029.61     23.39 o
   9   0   1      663.05      594.37     34.11 o
  11   0   1     1013.85     1111.22     52.38 o
 -12   1   1      335.06      363.61     44.99 o
 -11   1   1       27.23       22.68     33.88 o
 -10   1   1       37.49       20.61     26.99 o
  -9   1   1      155.93      128.44     22.59 o
  -8   1   1     3111.16     3183.89     32.47 o
  -7   1   1      148.66      120.01     16.15 o
  -6   1   1     1615.82     1601.57     18.31 o
  -5   1   1     1151.41     1150.89     12.55 o
  -4   1   1        0.74        7.42      6.71 o
  -3   1   1       38.73       38.10      6.68 o
  -2   1   1     3661.54     3531.99     18.47 o
  -1   1   1     1883.73     1889.58     10.20 o
   0   1   1     3442.87     2888.66     14.80 o
   1   1   1      401.93      387.79      4.67 o
   2   1   1     1206.74     1146.51      9.50 o
   3   1   1     1333.35     1442.10     11.78 o
   4   1   1     3215.16     3182.66     12.83 o
   5   1   1      427.16      410.33      9.42 o
   6   1   1     1004.81     1024.46     15.41 o
   7   1   1      393.50      380.86     15.51 o
   8   1   1      470.77      449.40     19.20 o
   9   1   1       96.86      107.40     22.61 o
  10   1   1      900.95      923.21     29.71 o
  11   1   1       92.37      131.27     35.41 o
  12   1   1      197.85      198.27     48.78 o
 -11   2   1        6.09        9.43     34.97 o
 -10   2   1       87.93      122.32     25.99 o
  -9   2   1      191.77      143.02     21.03 o
  -8   2   1      957.54      995.50     21.09 o
  -7   2   1     3925.43     4001.79     33.60 o
  -6   2   1     1961.58     1995.10     20.14 o
  -5   2   1       20.15        9.30      8.66 o
  -4   2   1      135.52      137.89      7.95 o
  -3   2   1     2574.69     2822.34     15.63 o
  -2   2   1       63.82       46.89      2.77 o
  -1   2   1      146.28      116.72      4.56 o
   0   2   1    17570.21    19336.06     28.21 o
   1   2   1    14012.76    15521.61     52.98 o
   2   2   1        7.74        0.28      5.48 o
   3   2   1     3016.63     3088.71     19.42 o
   4   2   1     4343.47     4564.87     23.80 o
   5   2   1     3646.98     3875.32     38.18 o
   6   2   1     2769.68     2885.97     25.19 o
   7   2   1      362.62      335.98     17.08 o
   8   2   1      156.16      139.72     22.05 o
   9   2   1      126.70      122.81     24.72 o
  10   2   1       23.76       22.18     24.16 o
  11   2   1      688.88      768.17     43.31 o
 -11   3   1      138.73      150.88     44.03 o
 -10   3   1      474.99      462.59     40.11 o
  -9   3   1       27.68       25.41     27.40 o
  -8   3   1      339.67      315.19     27.54 o
  -7   3   1      540.21      525.09     20.93 o
  -6   3   1     1207.54     1124.81     16.65 o
  -5   3   1     2759.73     2655.09     21.81 o
  -4   3   1      413.70      411.67     10.34 o
  -3   3   1      744.56      691.25      9.29 o
  -2   3   1      252.00      247.80      7.44 o
  -1   3   1     1296.36     1260.39      9.53 o
   0   3   1      461.60      437.91      6.07 o
   1   3   1       51.28       30.85      6.48 o
   2   3   1     2879.97     2775.65     18.63 o
   3   3   1      195.59      198.03      8.46 o
   4   3   1      243.38      208.41      9.56 o
   5   3   1     1762.32     1720.08     18.05 o
   6   3   1      682.97      683.21     14.98 o
   7   3   1      646.12      621.15     19.83 o
   8   3   1      842.40      777.64     26.82 o
   9   3   1      230.99      233.69     31.45 o
  10   3   1      347.23      347.12     38.35 o
  11   3   1      178.40      189.35     42.14 o
 -11   4   1       73.76       86.23     54.58 o
 -10   4   1      180.09      213.52     41.65 o
  -9   4   1        5.84        1.50     30.75 o
  -8   4   1      135.18      112.37     28.89 o
  -7   4   1      452.05      433.05     27.17 o
  -6   4   1       22.50       19.34     16.84 o
  -5   4   1      933.24      941.66     19.32 o
  -4   4   1       45.57       55.29     13.31 o
  -3   4   1     1293.12     1337.67     16.15 o
  -2   4   1     2633.43     2751.88     20.27 o
  -1   4   1      992.97     1076.80     10.25 o
   0   4   1     2397.77     2552.70     13.31 o
   1   4   1        1.14        7.26      8.41 o
   2   4   1      525.96      528.45     10.65 o
   3   4   1       34.14       35.83     11.69 o
   4   4   1      937.55      951.26     15.11 o
   5   4   1     1105.19     1105.39     20.56 o
   6   4   1       56.79       58.13     18.70 o
   7   4   1       91.06      101.89     23.72 o
   8   4   1       13.08        5.93     27.19 o
   9   4   1       51.87       48.14     33.59 o
  10   4   1        3.64       -5.90     38.33 o
  11   4   1       11.82        0.15     65.61 o
 -10   5   1      273.21      292.46     54.19 o
  -9   5   1       32.96        9.73     38.12 o
  -8   5   1        0.49       12.95     32.30 o
  -7   5   1        1.06        0.46     25.06 o
  -6   5   1       40.32       31.18     22.25 o
  -5   5   1      146.64      153.67     21.14 o
  -4   5   1      420.02      422.74     17.66 o
  -3   5   1      200.56      161.19     14.93 o
  -2   5   1       89.98       78.81     13.98 o
  -1   5   1     1130.20     1199.94     20.30 o
   0   5   1      480.62      492.38     13.39 o
   1   5   1        0.82        2.55     13.83 o
   2   5   1      605.12      606.76     14.18 o
   3   5   1      207.33      211.70     14.89 o
   4   5   1        0.40       -6.37     14.77 o
   5   5   1       73.14      115.50     20.15 o
   6   5   1        8.27        1.77     22.37 o
   7   5   1      125.01      103.68     27.84 o
   8   5   1      518.47      523.48     36.73 o
   9   5   1      370.61      336.15     42.27 o
  10   5   1       66.33       55.05     52.79 o
  -9   6   1       16.85       18.59     45.49 o
  -8   6   1        1.42      -24.50     38.99 o
  -7   6   1        1.46      -20.24     30.29 o
  -6   6   1      291.43      295.90     33.81 o
  -5   6   1      617.37      604.96     30.20 o
  -4   6   1        3.09      -17.41     24.87 o
  -3   6   1      525.31      542.00     23.45 o
  -2   6   1      191.79      185.32     20.91 o
  -1   6   1       27.07       25.74     17.02 o
   0   6   1      215.52      199.50     18.04 o
   1   6   1     1099.03     1099.50     20.33 o
   2   6   1        0.03       -4.21     17.75 o
   3   6   1      285.22      284.88     21.65 o
   4   6   1      134.02      121.28     23.54 o
   5   6   1      155.35      172.89     30.94 o
   6   6   1      170.51      120.85     31.55 o
   7   6   1      689.27      727.93     34.21 o
   8   6   1        5.84        1.40     39.34 o
   9   6   1      143.24      127.45     47.69 o
  -8   7   1       62.95       45.96    110.18 o
  -7   7   1        0.37      -14.92     44.44 o
  -6   7   1      255.72      194.10     45.25 o
  -5   7   1       24.03       13.59     35.86 o
  -4   7   1      278.85      328.82     32.52 o
  -3   7   1      132.82      119.78     30.72 o
  -2   7   1       40.68       53.50     23.41 o
  -1   7   1       47.87       67.76     25.68 o
   0   7   1       94.57      106.04     29.59 o
   1   7   1      302.13      295.82     26.76 o
   2   7   1       24.43       24.72     25.25 o
   3   7   1       24.93       -5.03     30.82 o
   4   7   1       15.86        0.37     37.07 o
   5   7   1       87.17       63.73     41.29 o
   6   7   1      145.38      119.87     51.03 o
   7   7   1        0.36      -17.96     50.21 o
   8   7   1       74.48       -6.74    104.99 o
  -6   8   1       48.69       16.41     59.27 o
  -5   8   1        2.97        3.47     50.49 o
  -4   8   1       64.87       63.41     49.47 o
  -3   8   1       43.70       12.76     45.12 o
  -2   8   1       40.09        8.92     36.88 o
  -1   8   1        0.28        6.20     35.34 o
   0   8   1        0.89        3.08     35.33 o
   1   8   1      123.80      124.33     37.32 o
   2   8   1       34.41       65.29     38.76 o
   3   8   1       79.00      101.88     41.10 o
   4   8   1       43.71       45.14     49.74 o
   5   8   1       81.92       53.49     50.54 o
   6   8   1        0.18      -11.40     58.26 o
  -3   9   1       16.64       21.19    102.40 o
  -2   9   1      110.68      120.79     70.70 o
  -1   9   1       42.99       43.54     49.87 o
   0   9   1        1.73      -28.52     48.68 o
   1   9   1      266.55      265.63     54.52 o
   2   9   1        0.62      -19.17     72.17 o
   4   9   1       38.39       46.65    118.12 o
 -12   0   2       21.59       26.15     58.67 o
 -10   0   2      117.80       78.99     37.94 o
  -8   0   2      903.83      937.14     44.24 o
  -6   0   2      341.96      306.56     17.10 o
  -4   0   2      140.01      165.32     10.94 o
  -2   0   2     7541.21     7353.26     36.52 o
   2   0   2      157.07      132.81     14.46 o
   4   0   2     9745.70     9463.23     47.45 o
   6   0   2      904.59      875.30     19.86 o
   8   0   2      736.40      702.55     29.55 o
  10   0   2      763.75      754.99     40.09 o
  12   0   2      218.64      193.60     75.26 o
 -12   1   2        0.76       14.29     43.02 o
 -11   1   2       15.07       -5.07     31.24 o
 -10   1   2      264.19      250.48     26.49 o
  -9   1   2        4.42        4.16     22.35 o
  -8   1   2      625.39      593.31     19.55 o
  -7   1   2     1871.72     1893.29     23.92 o
  -6   1   2       36.50       25.63     13.38 o
  -5   1   2        2.62        9.02      8.31 o
  -4   1   2      999.53     1016.63     14.75 o
  -3   1   2     7287.38     6899.53     37.38 o
  -2   1   2      549.03      535.90      6.45 o
  -1   1   2     9947.68    10035.19     49.66 o
   0   1   2        4.32        6.16      3.47 o
   1   1   2      357.93      483.09      5.12 o
   2   1   2      327.73      315.87      4.54 o
   3   1   2     1437.32     1289.74     11.73 o
   4   1   2       88.88       90.85      8.52 o
   5   1   2       70.44       44.71      9.41 o
   6   1   2       11.64        7.28     11.87 o
   7   1   2      102.73       83.73     17.42 o
   8   1   2      695.29      682.62     20.28 o
   9   1   2      173.47      172.15     21.98 o
  10   1   2       96.67      118.62     28.68 o
  11   1   2       22.54       29.36     32.68 o
  12   1   2        0.57       16.93     46.94 o
 -11   2   2       71.67       81.63     35.37 o
 -10   2   2        5.56       14.57     28.59 o
  -9   2   2       44.50       47.23     21.06 o
  -8   2   2     1245.29     1237.54     28.28 o
  -7   2   2      670.62      632.47     18.40 o
  -6   2   2      127.95      123.77     13.40 o
  -5   2   2      308.55      310.35      9.82 o
  -4   2   2       97.14       89.47      8.34 o
  -3   2   2     1058.24      887.60      9.52 o
  -2   2   2     3119.97     2862.77     10.51 o
  -1   2   2      148.11      150.81      4.55 o
   0   2   2    14107.04    15234.87     22.48 o
   1   2   2    14467.67    16005.64     42.09 o
   2   2   2     2239.42     2385.69     13.15 o
   3   2   2     3794.55     3860.32     23.62 o
   4   2   2     9394.67     9639.31     57.33 o
   5   2   2      169.82      164.41     12.11 o
   6   2   2       64.36       66.72     14.14 o
   7   2   2        7.05       -1.88     16.34 o
   8   2   2       96.50      102.45     20.18 o
   9   2   2      209.93      214.27     26.68 o
  10   2   2       14.80       15.12     26.23 o
  11   2   2       31.88       54.48     38.50 o
 -11   3   2      228.70      210.20     44.86 o
 -10   3   2      168.82      153.41     38.30 o
  -9   3   2      176.95      156.35     30.69 o
  -8   3   2      789.69      784.78     26.61 o
  -7   3   2     1118.33     1080.49     22.29 o
  -6   3   2      946.22      901.86     16.36 o
  -5   3   2       74.66       70.13     11.55 o
  -4   3   2     3604.85     3787.37     23.15 o
  -3   3   2     2418.15     2443.82     18.60 o
  -2   3   2      213.09      183.51      6.90 o
  -1   3   2        2.21        0.15      5.96 o
   0   3   2       53.75       75.56      6.19 o
   1   3   2     2068.55     1916.99      7.77 o
   2   3   2        5.37        0.80      7.45 o
   3   3   2     3348.35     3445.94     19.04 o
   4   3   2     2180.83     2193.68     20.67 o
   5   3   2       74.26       88.56     12.62 o
   6   3   2      363.02      364.52     15.73 o
   7   3   2       15.56       13.88     18.39 o
   8   3   2      385.32      389.69     26.66 o
   9   3   2      121.49      128.40     30.51 o
  10   3   2      213.71      200.62     38.14 o
  11   3   2       73.49       72.02     41.08 o
 -11   4   2       13.24       41.51     75.24 o
 -10   4   2      333.47      376.87     43.82 o
  -9   4   2       10.93       14.89     31.46 o
  -8   4   2      234.19      232.89     28.89 o
  -7   4   2      303.62      296.18     26.54 o
  -6   4   2        4.26        6.19     17.34 o
  -5   4   2       22.75       12.52     15.81 o
  -4   4   2      268.94      283.29     14.19 o
  -3   4   2       47.98       42.35     11.00 o
  -2   4   2       27.64       19.17      8.35 o
  -1   4   2     1115.91     1170.24     10.89 o
   0   4   2     2622.32     2762.05     16.03 o
   1   4   2     6359.69     6698.65     26.14 o
   2   4   2     2151.95     2341.29     18.72 o
   3   4   2      350.81      311.10     11.95 o
   4   4   2      493.54      498.20     13.75 o
   5   4   2      397.36      370.72     18.21 o
   6   4   2     1780.58     1863.57     27.11 o
   7   4   2        1.21       -0.47     22.96 o
   8   4   2       48.87       52.58     27.08 o
   9   4   2      526.29      560.39     36.36 o
  10   4   2       90.26       93.25     38.18 o
  11   4   2       33.60       49.51     64.25 o
 -10   5   2      120.15      105.17     51.77 o
  -9   5   2        7.28       -5.23     36.45 o
  -8   5   2      238.14      257.10     32.62 o
  -7   5   2       12.03        1.22     24.50 o
  -6   5   2      250.50      199.50     25.19 o
  -5   5   2      318.42      338.37     21.51 o
  -4   5   2       78.82       56.75     17.17 o
  -3   5   2       10.05        3.29     14.40 o
  -2   5   2     1649.91     1669.03     19.71 o
  -1   5   2      531.14      506.74     13.44 o
   0   5   2      816.42      859.41     16.34 o
   1   5   2     3681.92     3923.38     33.64 o
   2   5   2      340.78      342.37     14.69 o
   3   5   2      280.30      249.24     15.42 o
   4   5   2        7.46        6.77     14.80 o
   5   5   2       30.28       30.42     19.57 o
   6   5   2        1.75       -2.90     22.19 o
   7   5   2      103.49      116.34     28.60 o
   8   5   2      213.24      198.24     37.37 o
   9   5   2        4.40       16.39     39.54 o
  10   5   2      421.49      424.62     58.22 o
  -9   6   2       37.05       35.22     45.95 o
  -8   6   2        0.27        3.39     39.76 o
  -7   6   2        5.73       -8.80     34.30 o
  -6   6   2       88.71       85.50     30.56 o
  -5   6   2       81.00       79.95     26.18 o
  -4   6   2      395.00      399.26     27.40 o
  -3   6   2      211.86      220.26     25.85 o
  -2   6   2       24.89        3.51     19.90 o
  -1   6   2      387.86      369.17     22.15 o
   0   6   2      709.82      746.26     20.07 o
   1   6   2        4.74        7.02     18.66 o
   2   6   2       11.39       22.63     17.38 o
   3   6   2        2.52      -13.23     20.70 o
   4   6   2       16.90       22.11     22.01 o
   5   6   2      337.92      301.01     27.56 o
   6   6   2      470.62      496.67     34.05 o
   7   6   2       20.09       13.61     31.26 o
   8   6   2      102.18       85.29     40.44 o
   9   6   2       26.48       18.55     47.08 o
  -8   7   2      159.96      177.62    112.94 o
  -7   7   2       83.75       91.42     44.63 o
  -6   7   2      145.18      130.52     43.66 o
  -5   7   2     1191.73     1176.01     38.67 o
  -4   7   2        1.04        1.69     30.23 o
  -3   7   2        2.44        4.44     28.00 o
  -2   7   2      180.61      164.19     29.20 o
  -1   7   2        3.62       -4.41     25.03 o
   0   7   2       12.51       -4.96     25.84 o
   1   7   2      758.50      783.45     25.21 o
   2   7   2       28.90        6.45     23.91 o
   3   7   2       68.35       44.06     30.37 o
   4   7   2       27.10       14.04     37.18 o
   5   7   2       66.71       36.44     40.32 o
   6   7   2       63.68       47.62     48.29 o
   7   7   2       63.76       63.33     50.71 o
   8   7   2        1.14       16.93    113.00 o
  -6   8   2       79.84      112.83    109.48 o
  -5   8   2       18.45       41.96     61.68 o
  -4   8   2       14.69      -24.17     60.73 o
  -3   8   2        0.03       -4.82     45.80 o
  -2   8   2       53.46       37.38     40.58 o
  -1   8   2        0.62        8.39     35.21 o
   0   8   2       76.79       83.54     35.22 o
   1   8   2      119.34      138.41     37.30 o
   2   8   2      156.52      155.79     39.27 o
   3   8   2       50.58       43.29     39.56 o
   4   8   2       43.69       31.24     46.78 o
   5   8   2        5.41        0.83     53.41 o
   6   8   2       18.05       13.36     73.84 o
  -3   9   2       18.08      -25.34    104.82 o
  -2   9   2        1.33       13.48     95.55 o
  -1   9   2      101.08       87.49     49.14 o
   0   9   2       53.82       45.85     49.56 o
   1   9   2       40.64       43.96     51.44 o
   2   9   2       15.47       26.92     70.64 o
   3   9   2        6.82       57.02    113.06 o
   4   9   2        1.12       33.12    117.72 o
 -11   0   3      337.81      337.29     52.04 o
  -9   0   3     2888.53     3094.23     54.36 o
  -7   0   3       20.03        7.46     17.91 o
  -5   0   3      996.65      962.66     18.46 o
  -3   0   3    15339.41    15597.92     40.84 o
  -1   0   3     2554.28     2580.42     20.96 o
   1   0   3     6376.88     5946.72     28.62 o
   3   0   3      872.87      765.36     13.29 o
   5   0   3        4.83       25.38     13.04 o
   7   0   3     6388.17     6540.87    107.73 o
   9   0   3     2551.47     2656.03     50.40 o
  11   0   3      859.10      785.84     50.31 o
 -12   1   3       69.45       55.85     43.13 o
 -11   1   3      153.72      191.75     32.80 o
 -10   1   3      455.00      523.24     29.37 o
  -9   1   3      129.85      146.74     21.49 o
  -8   1   3       50.60       50.74     17.39 o
  -7   1   3       80.91       70.03     14.67 o
  -6   1   3      108.65       88.16     13.26 o
  -5   1   3       31.70       23.93      8.18 o
  -4   1   3    13228.06    13595.93     48.90 o
  -3   1   3      852.64      850.96      9.13 o
  -2   1   3     5891.00     5896.97     39.80 o
  -1   1   3      742.18      761.54      6.69 o
   0   1   3      560.92     1087.88      6.22 o
   1   1   3       68.72       61.79      4.54 o
   2   1   3     8245.68     7687.87     25.04 o
   3   1   3      512.07      574.07      9.38 o
   4   1   3       37.91       36.73      8.32 o
   5   1   3     1233.69     1242.96     17.26 o
   6   1   3      327.98      334.30     12.87 o
   7   1   3      149.87      138.22     18.23 o
   8   1   3     5135.66     5231.68     54.73 o
   9   1   3       12.74       15.33     20.93 o
  10   1   3        0.84        5.72     27.14 o
  11   1   3        5.33       -1.35     33.27 o
  12   1   3        0.37        3.29     48.14 o
 -11   2   3       14.81       -9.87     34.92 o
 -10   2   3      159.36      188.07     32.04 o
  -9   2   3      491.03      533.48     23.96 o
  -8   2   3      101.48       85.88     20.17 o
  -7   2   3       20.68        6.11     16.18 o
  -6   2   3      141.68      133.41     13.44 o
  -5   2   3     1273.69     1299.70     13.66 o
  -4   2   3      710.84      721.86      9.96 o
  -3   2   3      536.55      433.88      7.90 o
  -2   2   3       85.25      127.51      6.02 o
  -1   2   3     6055.99     6482.61     23.79 o
   0   2   3     1927.84     2109.70     24.76 o
   1   2   3      278.48      284.24      6.03 o
   2   2   3     2153.22     2116.92     13.43 o
   3   2   3     5176.67     5286.40     32.51 o
   4   2   3     1590.86     1600.66     15.46 o
   5   2   3      290.79      294.66     11.55 o
   6   2   3      501.17      492.51     14.10 o
   7   2   3      141.64      139.76     19.14 o
   8   2   3       53.50       33.08     19.60 o
   9   2   3       26.69       25.37     24.36 o
  10   2   3       60.27       72.49     28.09 o
  11   2   3      108.57      100.49     42.92 o
  12   2   3      310.06      241.66    128.72 o
 -11   3   3        1.31      -21.55     46.80 o
 -10   3   3      177.62      186.15     34.63 o
  -9   3   3      821.96      807.84     32.78 o
  -8   3   3        6.58        4.78     21.27 o
  -7   3   3     2332.83     2317.98     33.35 o
  -6   3   3      281.22      292.08     16.43 o
  -5   3   3      326.03      285.02     12.46 o
  -4   3   3      780.88      740.15     11.66 o
  -3   3   3      437.28      444.68      9.86 o
  -2   3   3      200.97      170.41      7.15 o
  -1   3   3        7.82       19.25      6.55 o
   0   3   3      411.05      431.28      6.63 o
   1   3   3     6400.86     6907.48     20.86 o
   2   3   3       82.65       68.59      8.09 o
   3   3   3      971.86      859.87     10.39 o
   4   3   3      330.28      302.83     10.05 o
   5   3   3      177.65      170.73     15.24 o
   6   3   3       49.92       40.68     14.91 o
   7   3   3       45.90       53.44     18.43 o
   8   3   3      475.62      485.21     25.02 o
   9   3   3        7.08       13.77     27.22 o
  10   3   3      156.58      156.51     35.62 o
  11   3   3       58.96       59.85     41.78 o
 -11   4   3       15.40        3.02     73.75 o
 -10   4   3      763.32      810.55     45.54 o
  -9   4   3        1.35       -6.13     31.83 o
  -8   4   3       27.83       31.13     27.66 o
  -7   4   3     1123.34     1153.54     24.49 o
  -6   4   3        0.92        9.27     17.06 o
  -5   4   3       27.73       12.99     16.79 o
  -4   4   3     1284.20     1299.24     16.94 o
  -3   4   3      977.06     1002.63     14.13 o
  -2   4   3     1673.34     1684.93     16.30 o
  -1   4   3      152.66      134.43      8.74 o
   0   4   3      182.90      205.49      8.55 o
   1   4   3     4321.37     4732.35     22.63 o
   2   4   3     5000.79     5427.62     25.42 o
   3   4   3       22.89       18.73     11.18 o
   4   4   3      170.50      155.98     14.06 o
   5   4   3      226.91      231.91     18.48 o
   6   4   3      674.88      659.03     21.23 o
   7   4   3        3.04       11.74     23.48 o
   8   4   3     1094.42     1157.24     31.09 o
   9   4   3        3.24        0.63     32.12 o
  10   4   3      105.78      129.63     39.72 o
  11   4   3       67.76      115.96     70.93 o
 -10   5   3        8.92       -8.00     50.41 o
  -9   5   3      138.17      135.27     38.56 o
  -8   5   3       82.91       54.71     32.24 o
  -7   5   3       64.09       61.62     26.34 o
  -6   5   3      258.12      267.68     25.83 o
  -5   5   3       52.52       36.63     19.47 o
  -4   5   3      197.27      181.63     18.56 o
  -3   5   3     2618.79     2676.58     26.59 o
  -2   5   3      221.94      218.72     14.76 o
  -1   5   3      637.28      639.74     13.91 o
   0   5   3      896.29      933.77     27.07 o
   1   5   3      859.06      904.13     15.24 o
   2   5   3       33.12       13.32     13.56 o
   3   5   3       34.57       22.15     14.69 o
   4   5   3       35.76       51.91     15.11 o
   5   5   3      366.03      341.60     20.49 o
   6   5   3      499.41      525.65     26.28 o
   7   5   3      356.29      334.66     32.93 o
   8   5   3       66.02       56.39     31.92 o
   9   5   3      194.60      202.26     40.49 o
  10   5   3      119.89      135.36     53.11 o
  -9   6   3       23.42       -1.60     46.22 o
  -8   6   3       38.21       54.72     44.86 o
  -7   6   3      350.37      335.20     38.43 o
  -6   6   3        0.07        1.86     30.72 o
  -5   6   3        1.80        2.28     25.74 o
  -4   6   3       41.92       37.80     24.08 o
  -3   6   3      205.83      176.44     25.39 o
  -2   6   3      153.89      149.55     23.84 o
  -1   6   3      188.77      241.46     23.04 o
   0   6   3      107.61       84.98     19.49 o
   1   6   3      640.85      612.49     20.32 o
   2   6   3     2036.02     2065.96     29.75 o
   3   6   3      373.11      347.09     25.69 o
   4   6   3       73.81       52.05     24.17 o
   5   6   3      408.29      416.98     29.76 o
   6   6   3        6.98        6.27     29.60 o
   7   6   3        2.17      -12.82     33.49 o
   8   6   3       85.74       89.27     41.30 o
   9   6   3        0.77        9.32     52.94 o
  -8   7   3       33.25       45.33    112.88 o
  -7   7   3        9.57       -9.87     44.99 o
  -6   7   3      161.78      177.33     41.81 o
  -5   7   3       10.47       13.33     41.50 o
  -4   7   3       45.22       27.03     34.45 o
  -3   7   3       43.70       55.60     33.91 o
  -2   7   3       32.12        7.99     28.03 o
  -1   7   3        0.25       -6.35     25.99 o
   0   7   3      333.85      356.67     29.25 o
   1   7   3        0.10       -5.16     25.10 o
   2   7   3      137.08      115.50     25.82 o
   3   7   3        1.77        3.33     28.78 o
   4   7   3      357.36      369.48     37.45 o
   5   7   3      209.06      209.07     42.97 o
   6   7   3      122.98       91.25     47.05 o
   7   7   3        2.21       24.81     51.66 o
   8   7   3       41.77       14.23    109.95 o
  -6   8   3      153.67      145.65    113.11 o
  -5   8   3       45.33      137.37     64.56 o
  -4   8   3       66.44       39.60     59.11 o
  -3   8   3        8.74      -31.13     45.04 o
  -2   8   3      141.03      110.97     42.66 o
  -1   8   3      154.68      148.45     38.83 o
   0   8   3      144.13      129.90     38.04 o
   1   8   3       49.71       55.47     36.56 o
   2   8   3       10.92       34.59     38.87 o
   3   8   3       15.78        7.63     39.63 o
   4   8   3       46.56       49.39     46.44 o
   5   8   3      240.64      228.05     56.73 o
   6   8   3       31.56       34.77     78.41 o
  -3   9   3       13.22       31.79    101.02 o
  -2   9   3        0.13       27.13     95.14 o
  -1   9   3       29.04       70.27     56.05 o
   0   9   3       85.82       65.06     49.31 o
   1   9   3       18.89       -9.39     76.36 o
   2   9   3        8.22      -10.90     71.41 o
   3   9   3        0.15       -6.45    114.84 o
   4   9   3       42.78       50.57    119.51 o
 -12   0   4      432.10      449.43     56.45 o
 -10   0   4     1642.24     1651.11     67.94 o
  -8   0   4     2250.14     2156.27     43.22 o
  -6   0   4        7.45       13.39     18.23 o
  -4   0   4    11983.36    12780.28     68.08 o
  -2   0   4      271.20      625.11      6.10 o
   0   0   4      734.72      623.75     10.61 o
   2   0   4       46.42       60.15     12.30 o
   4   0   4     2058.09     1982.06     20.55 o
   6   0   4     3297.90     3258.67     36.22 o
   8   0   4       54.84       76.62     24.51 o
  10   0   4       80.67       84.01     38.19 o
  12   0   4      124.50      117.38     75.16 o
 -12   1   4        0.32       22.40     59.84 o
 -11   1   4      495.40      504.20     37.58 o
 -10   1   4        3.28       -1.44     26.26 o
  -9   1   4      815.47      848.04     24.17 o
  -8   1   4       68.32       48.31     15.81 o
  -7   1   4      361.96      384.82     15.51 o
  -6   1   4      273.37      276.85     13.00 o
  -5   1   4     2815.15     2773.74     30.52 o
  -4   1   4      494.48      447.41     10.69 o
  -3   1   4     5092.13     5439.78     25.55 o
  -2   1   4      368.09      398.29      7.78 o
  -1   1   4      166.88      354.15      5.46 o
   0   1   4      304.84      302.26      5.73 o
   1   1   4    12422.02    12157.90     25.67 o
   2   1   4    10949.75    11717.30     62.84 o
   3   1   4     2312.69     2541.37     18.44 o
   4   1   4        3.90        8.45      8.17 o
   5   1   4      568.78      607.35     11.17 o
   6   1   4       90.94       97.80     13.46 o
   7   1   4     1890.13     1935.87     26.19 o
   8   1   4      101.23      106.07     19.72 o
   9   1   4      350.15      334.70     23.34 o
  10   1   4        5.64       -3.30     26.72 o
  11   1   4       38.01       58.28     35.06 o
  12   1   4       23.96       39.80     65.34 o
 -11   2   4       37.52       48.99     35.48 o
 -10   2   4     1279.95     1300.60     33.39 o
  -9   2   4     1605.37     1607.47     25.24 o
  -8   2   4        6.37        1.59     18.22 o
  -7   2   4     1072.85     1084.75     21.11 o
  -6   2   4      137.43      102.27     13.58 o
  -5   2   4     1598.38     1547.64     20.83 o
  -4   2   4     3574.43     3684.76     22.32 o
  -3   2   4      146.93      125.04      7.68 o
  -2   2   4     1309.34     1162.11      7.97 o
  -1   2   4      209.51      202.19      6.16 o
   0   2   4     4801.44     5109.08     29.59 o
   1   2   4     5036.16     5005.17     19.71 o
   2   2   4     8654.83     8775.00     48.47 o
   3   2   4     1847.20     1887.75     13.93 o
   4   2   4     1071.91     1074.22     13.47 o
   5   2   4      522.58      514.58     13.25 o
   6   2   4      867.32      854.92     19.30 o
   7   2   4     2824.23     2807.74     31.23 o
   8   2   4      796.39      814.87     22.64 o
   9   2   4      602.29      590.18     27.81 o
  10   2   4        4.26       16.13     28.48 o
  11   2   4        6.69       35.23     40.35 o
  12   2   4       70.69        8.93    116.63 o
 -11   3   4       42.73       28.54     47.40 o
 -10   3   4      362.42      406.65     35.45 o
  -9   3   4       37.92       13.20     29.22 o
  -8   3   4        2.15        0.41     20.74 o
  -7   3   4      597.32      548.13     23.31 o
  -6   3   4      912.82      942.88     19.97 o
  -5   3   4      345.54      305.62     13.46 o
  -4   3   4      799.93      800.31     11.55 o
  -3   3   4      138.65      131.78     10.20 o
  -2   3   4      252.15      247.24      8.39 o
  -1   3   4     1111.50     1195.62     10.36 o
   0   3   4     5189.33     5543.12     25.02 o
   1   3   4     7733.90     8257.51     23.19 o
   2   3   4     9748.45    10300.21     22.66 o
   3   3   4       54.87       39.75      8.63 o
   4   3   4        1.59       -1.67      8.82 o
   5   3   4      902.97      942.83     20.61 o
   6   3   4       38.18       39.30     16.85 o
   7   3   4       86.71       97.84     19.60 o
   8   3   4       75.05       82.63     22.13 o
   9   3   4       31.14       26.95     28.59 o
  10   3   4       40.51       66.28     33.66 o
  11   3   4        1.06       -4.97     43.16 o
 -10   4   4      156.85      114.51     40.55 o
  -9   4   4      493.30      504.41     36.83 o
  -8   4   4       56.52       37.55     27.48 o
  -7   4   4       10.81       -6.51     21.72 o
  -6   4   4       51.30       51.47     18.90 o
  -5   4   4      588.05      541.16     16.70 o
  -4   4   4      745.15      781.45     14.44 o
  -3   4   4      239.09      241.36     12.31 o
  -2   4   4      614.12      613.79     10.52 o
  -1   4   4       19.03       21.72      8.52 o
   0   4   4      280.16      297.27      9.65 o
   1   4   4      210.50      232.19      9.37 o
   2   4   4      138.29      148.38     10.35 o
   3   4   4        8.06       10.21     11.28 o
   4   4   4      722.67      716.00     14.25 o
   5   4   4      752.02      701.01     18.20 o
   6   4   4      461.74      459.15     21.34 o
   7   4   4      880.96      902.79     26.04 o
   8   4   4      488.02      448.21     33.25 o
   9   4   4        0.63        8.57     33.95 o
  10   4   4      192.87      191.70     43.08 o
  11   4   4       32.76       14.30     70.26 o
 -10   5   4       40.06       50.92     60.03 o
  -9   5   4        0.83        3.38     37.98 o
  -8   5   4       38.45       45.77     31.54 o
  -7   5   4      538.56      574.16     29.24 o
  -6   5   4      487.71      493.15     25.99 o
  -5   5   4        0.29       -3.63     19.33 o
  -4   5   4     1352.51     1354.94     21.48 o
  -3   5   4      631.31      631.65     20.44 o
  -2   5   4      410.23      371.80     18.66 o
  -1   5   4       12.91       11.94     13.82 o
   0   5   4      841.56      833.70     16.14 o
   1   5   4      190.84      194.46     15.35 o
   2   5   4      417.84      464.81     14.77 o
   3   5   4      282.92      307.90     16.53 o
   4   5   4       10.21        4.29     15.39 o
   5   5   4      514.31      539.17     20.82 o
   6   5   4      167.68      157.19     25.33 o
   7   5   4        6.54       -0.59     30.52 o
   8   5   4      103.87       86.92     35.15 o
   9   5   4       91.31      126.54     38.91 o
  10   5   4       48.39       13.03     53.06 o
  -9   6   4       95.38      115.47    101.13 o
  -8   6   4      174.54      212.72     56.13 o
  -7   6   4       60.71       43.39     34.27 o
  -6   6   4      556.95      609.84     33.25 o
  -5   6   4      119.71      139.59     30.26 o
  -4   6   4      102.49       74.22     26.68 o
  -3   6   4        3.48       13.52     25.32 o
  -2   6   4      586.49      601.50     27.37 o
  -1   6   4      109.80      127.26     23.42 o
   0   6   4       35.61       17.75     18.76 o
   1   6   4        9.61        2.90     18.39 o
   2   6   4     1564.46     1554.25     26.28 o
   3   6   4      276.69      248.26     26.03 o
   4   6   4      451.18      516.83     27.02 o
   5   6   4        8.95       13.38     27.09 o
   6   6   4       82.47       79.46     34.63 o
   7   6   4       56.47       61.94     38.81 o
   8   6   4       47.10       73.65     51.20 o
   9   6   4       14.37       28.03     62.61 o
  -8   7   4        3.17        4.84    110.87 o
  -7   7   4      191.27      234.82     55.28 o
  -6   7   4       30.89       19.47     47.70 o
  -5   7   4       58.88       20.66     41.81 o
  -4   7   4       47.42       47.81     33.24 o
  -3   7   4      248.78      257.75     38.11 o
  -2   7   4      221.38      170.43     33.30 o
  -1   7   4       44.63       54.13     26.62 o
   0   7   4       21.76       20.39     26.52 o
   1   7   4       82.74       77.22     25.11 o
   2   7   4      141.86      120.62     27.19 o
   3   7   4      205.29      191.78     31.96 o
   4   7   4       39.02       41.81     35.83 o
   5   7   4      233.71      248.15     41.08 o
   6   7   4       22.21        7.44     45.36 o
   7   7   4        6.55      -14.48     52.44 o
   8   7   4       12.73      -18.08    115.82 o
  -6   8   4      105.35      124.17    137.65 o
  -5   8   4       42.20        9.79     57.58 o
  -4   8   4        5.20      -13.34     53.77 o
  -3   8   4        1.68       14.79     42.45 o
  -2   8   4       33.77       31.40     39.41 o
  -1   8   4       89.50       94.83     36.07 o
   0   8   4       33.80       26.32     38.04 o
   1   8   4        8.47       -7.86     36.96 o
   2   8   4      110.41      101.59     41.65 o
   3   8   4      116.13       53.85     43.00 o
   4   8   4        0.74        8.76     49.10 o
   5   8   4        0.23        8.15     56.12 o
   6   8   4       36.76       32.42    105.11 o
  -3   9   4      124.71       82.47    108.39 o
  -2   9   4      116.42      158.96     99.18 o
  -1   9   4       19.18       41.27     69.17 o
   0   9   4        1.02       11.85     55.67 o
   1   9   4        1.09        7.04     72.28 o
   2   9   4        2.38       -5.01     72.05 o
   3   9   4        8.05       -1.79    121.64 o
 -11   0   5      871.15      953.25     47.01 o
  -9   0   5       89.80      103.23     27.99 o
  -7   0   5      151.84      105.94     23.95 o
  -5   0   5     3578.30     3229.44     34.04 o
  -3   0   5     4724.28     5251.60     32.08 o
  -1   0   5     6891.62     6408.44     27.90 o
   1   0   5     6806.79     6496.39     32.22 o
   3   0   5     2336.88     1739.06     33.99 o
   5   0   5      479.86      447.66     13.14 o
   7   0   5     5190.08     5330.07     64.54 o
   9   0   5      286.37      324.61     35.19 o
  11   0   5      459.88      514.69     60.42 o
 -12   1   5      191.69      174.83     64.55 o
 -11   1   5       88.30      104.82     33.36 o
 -10   1   5      237.55      238.28     29.02 o
  -9   1   5      141.86      149.01     23.93 o
  -8   1   5       10.05        8.14     17.46 o
  -7   1   5        6.11        4.79     15.01 o
  -6   1   5     3213.95     3382.05     30.11 o
  -5   1   5      165.24      139.44     12.58 o
  -4   1   5       12.16        1.52      9.95 o
  -3   1   5     1505.04     1575.04     17.82 o
  -2   1   5      772.17      771.15     12.77 o
  -1   1   5     7198.64     7510.59     25.51 o
   0   1   5     5726.14     4249.51     20.91 o
   1   1   5     1954.93     2002.75     14.34 o
   2   1   5     7751.36     8168.21     34.77 o
   3   1   5       89.49      103.80      8.10 o
   4   1   5      483.64      556.53     11.13 o
   5   1   5      570.69      572.10     11.50 o
   6   1   5     2847.15     2872.73     28.00 o
   7   1   5      171.05      163.95     18.09 o
   8   1   5      115.97       90.56     18.82 o
   9   1   5       95.23      104.62     23.19 o
  10   1   5       47.14       54.43     27.71 o
  11   1   5       21.52       17.56     35.75 o
  12   1   5      416.75      441.43     70.94 o
 -12   2   5       44.25       12.21    119.56 o
 -11   2   5      476.47      570.69     42.03 o
 -10   2   5      267.72      262.90     34.10 o
  -9   2   5      233.38      178.74     27.14 o
  -8   2   5      774.08      716.66     20.25 o
  -7   2   5      121.83      105.06     19.12 o
  -6   2   5     2207.19     2248.97     23.81 o
  -5   2   5      510.76      452.78     12.24 o
  -4   2   5       80.08       62.20      9.45 o
  -3   2   5     1079.02     1150.53     11.03 o
  -2   2   5     1005.78     1284.30     10.99 o
  -1   2   5     1053.19      990.10     10.26 o
   0   2   5      139.08      140.67      6.93 o
   1   2   5     5786.19     5971.04     20.10 o
   2   2   5     1292.14     1260.96     12.00 o
   3   2   5      551.52      588.30     10.33 o
   4   2   5      417.43      433.68     10.30 o
   5   2   5      626.48      630.40     12.50 o
   6   2   5      444.44      441.33     17.53 o
   7   2   5      347.63      335.98     19.94 o
   8   2   5       67.88       47.55     21.32 o
   9   2   5      171.25      176.39     30.92 o
  10   2   5       52.92       75.70     30.79 o
  11   2   5      398.05      411.35     45.60 o
  12   2   5       51.22        0.58    126.42 o
 -11   3   5       62.36       75.46     49.90 o
 -10   3   5       74.31       64.37     36.13 o
  -9   3   5       33.28       40.51     33.45 o
  -8   3   5       12.57        0.72     22.88 o
  -7   3   5       10.80        2.79     21.68 o
  -6   3   5      693.83      649.95     18.83 o
  -5   3   5     1555.56     1626.03     20.42 o
  -4   3   5      188.67      162.87     11.72 o
  -3   3   5      842.34      874.34     14.48 o
  -2   3   5        6.96        2.74      8.30 o
  -1   3   5      178.35      153.00      8.83 o
   0   3   5     8579.49     8830.22     37.18 o
   1   3   5     4656.66     4860.57     22.96 o
   2   3   5       21.11       30.45      8.16 o
   3   3   5     2411.06     2519.73     17.50 o
   4   3   5      240.05      243.13     10.79 o
   5   3   5      853.30      893.68     19.36 o
   6   3   5      595.51      604.05     20.68 o
   7   3   5        6.75       14.78     19.91 o
   8   3   5      492.20      468.51     29.30 o
   9   3   5       71.97       85.31     29.85 o
  10   3   5       79.69       85.76     35.29 o
  11   3   5       92.09      102.98     44.80 o
 -10   4   5       90.11      142.76     48.78 o
  -9   4   5       48.40       64.90     38.46 o
  -8   4   5      145.58      154.72     34.67 o
  -7   4   5       42.49       40.05     22.02 o
  -6   4   5     1352.08     1407.69     25.13 o
  -5   4   5        4.86        2.36     15.70 o
  -4   4   5     1725.73     1742.52     21.20 o
  -3   4   5     2004.64     2074.83     22.01 o
  -2   4   5      117.75      130.05     11.30 o
  -1   4   5      127.95      131.33     10.39 o
   0   4   5      418.17      415.84     10.07 o
   1   4   5      405.08      391.52      9.75 o
   2   4   5       79.68       63.01     10.21 o
   3   4   5      526.03      506.34     12.77 o
   4   4   5        2.91      -11.16     12.98 o
   5   4   5       37.64       21.51     16.00 o
   6   4   5     1083.59     1105.18     23.04 o
   7   4   5       85.73       86.14     25.53 o
   8   4   5      484.94      491.79     32.31 o
   9   4   5      251.23      241.01     38.37 o
  10   4   5      122.74      127.68     42.05 o
  11   4   5      110.27      246.50    137.36 o
 -10   5   5      218.15      232.85     77.93 o
  -9   5   5      124.58      103.22     47.31 o
  -8   5   5      199.02      211.71     39.96 o
  -7   5   5      254.92      210.34     32.09 o
  -6   5   5        5.78        6.47     24.59 o
  -5   5   5      435.81      409.34     25.62 o
  -4   5   5       30.43       30.88     17.88 o
  -3   5   5      262.70      212.46     21.10 o
  -2   5   5     1616.31     1681.77     26.76 o
  -1   5   5       23.67       30.07     13.89 o
   0   5   5       43.19       39.40     13.31 o
   1   5   5      631.41      638.35     15.58 o
   2   5   5      243.52      244.91     16.23 o
   3   5   5       53.86       40.82     17.18 o
   4   5   5       73.54       86.33     16.83 o
   5   5   5      417.04      439.52     21.53 o
   6   5   5       89.35       75.01     24.46 o
   7   5   5      223.52      209.46     32.73 o
   8   5   5      563.28      563.38     40.16 o
   9   5   5       34.93       19.21     40.34 o
  10   5   5        1.76       38.61     85.43 o
  -9   6   5      169.91      181.53    112.83 o
  -8   6   5       22.66       29.67     51.37 o
  -7   6   5        1.47      -19.65     40.18 o
  -6   6   5       84.04       91.30     34.32 o
  -5   6   5       34.24       31.53     29.51 o
  -4   6   5      135.40      118.75     27.01 o
  -3   6   5      592.14      582.61     28.43 o
  -2   6   5       50.48       43.21     24.49 o
  -1   6   5      114.35      105.02     22.42 o
   0   6   5      438.53      435.13     20.88 o
   1   6   5       59.73       31.38     18.61 o
   2   6   5      905.89      920.77     22.01 o
   3   6   5      625.22      679.42     25.16 o
   4   6   5       62.61       34.29     22.33 o
   5   6   5       11.65       11.85     27.06 o
   6   6   5      489.77      555.42     37.43 o
   7   6   5       16.65       15.74     45.17 o
   8   6   5       43.29       69.35     57.37 o
   9   6   5       61.72      123.72     80.10 o
  -7   7   5        6.45      -20.17     55.05 o
  -6   7   5      208.07      162.46     50.00 o
  -5   7   5       38.26       48.00     43.09 o
  -4   7   5       20.82       34.81     34.17 o
  -3   7   5      106.06      112.92     35.22 o
  -2   7   5      484.66      513.09     35.87 o
  -1   7   5        6.25        5.70     27.18 o
   0   7   5        0.44       -4.37     26.40 o
   1   7   5      163.53      164.98     27.63 o
   2   7   5      436.42      444.93     28.32 o
   3   7   5       12.48        6.48     28.30 o
   4   7   5      157.50      173.36     36.57 o
   5   7   5      116.88      107.58     38.66 o
   6   7   5        2.29       12.57     46.83 o
   7   7   5        3.79       17.57     54.07 o
   8   7   5       24.53      188.27    118.01 o
  -6   8   5        6.96       -4.55    136.78 o
  -5   8   5       67.98       63.55     56.79 o
  -4   8   5       23.79       13.18     51.95 o
  -3   8   5       30.35       59.29     44.68 o
  -2   8   5        9.97        2.49     39.90 o
  -1   8   5        8.44        5.47     36.33 o
   0   8   5       49.69       31.10     35.49 o
   1   8   5        9.98       35.63     34.63 o
   2   8   5      614.84      547.25     42.58 o
   3   8   5      901.33      859.66     46.29 o
   4   8   5       15.52       16.68     52.29 o
   5   8   5        2.28        1.63     56.45 o
   6   8   5        5.03      102.23    109.14 o
  -3   9   5       80.67       86.79    110.46 o
  -2   9   5      130.30      146.06    107.01 o
  -1   9   5       24.11       61.86    102.63 o
   0   9   5        0.39       -2.41     74.69 o
   1   9   5       12.35       -5.68     75.89 o
   2   9   5        8.58      -59.64     75.62 o
   3   9   5        2.00       20.96    127.05 o
 -12   0   6       70.65       87.49     67.15 o
 -10   0   6      226.98      144.86     36.31 o
  -8   0   6     2289.47     2342.13     38.94 o
  -6   0   6     8442.14     8761.06     61.14 o
  -4   0   6      499.54      470.07     22.20 o
  -2   0   6     4895.46     4736.10     29.53 o
   0   0   6        8.62       24.94      9.06 o
   2   0   6     3090.35     2876.86     27.13 o
   4   0   6     2530.28     2491.33     21.10 o
   6   0   6     2764.57     2892.42     40.69 o
   8   0   6      271.67      322.48     27.56 o
  10   0   6      950.23      961.09     44.41 o
  12   0   6        2.23      -49.30    116.17 o
 -12   1   6       54.38       32.72     81.48 o
 -11   1   6       38.63       49.14     31.84 o
 -10   1   6        4.24       -3.68     26.73 o
  -9   1   6        1.94      -17.96     22.03 o
  -8   1   6       16.25       11.30     18.08 o
  -7   1   6     1265.71     1267.32     21.33 o
  -6   1   6       25.18       14.96     13.55 o
  -5   1   6      970.06      962.39     15.74 o
  -4   1   6      978.78      888.77     16.08 o
  -3   1   6        1.77        6.98      8.68 o
  -2   1   6      360.49      378.92      8.35 o
  -1   1   6     7430.08     7234.90     25.30 o
   0   1   6     4090.67     4157.69     21.46 o
   1   1   6     2010.06     2080.19     12.11 o
   2   1   6       12.30       14.66      7.00 o
   3   1   6     7073.72     7394.42     37.10 o
   4   1   6      221.16      196.08     10.31 o
   5   1   6     2871.29     2728.60     24.16 o
   6   1   6      763.22      759.39     16.78 o
   7   1   6       64.23       71.97     18.02 o
   8   1   6       23.95       19.95     18.92 o
   9   1   6        4.00       -1.19     22.40 o
  10   1   6        1.03       -0.85     29.22 o
  11   1   6      258.91      279.00     41.43 o
  12   1   6        0.67       30.63     83.71 o
 -12   2   6       36.72       23.21    123.59 o
 -11   2   6      249.19      250.33     40.84 o
 -10   2   6       17.25        4.01     29.96 o
  -9   2   6      264.85      281.87     28.19 o
  -8   2   6     1586.85     1502.62     24.83 o
  -7   2   6        1.53        1.95     17.34 o
  -6   2   6     1089.41     1176.12     22.55 o
  -5   2   6       31.91       29.07     11.75 o
  -4   2   6     1521.72     1686.06     16.97 o
  -3   2   6      797.95      822.15     10.35 o
  -2   2   6      269.97      237.55      8.04 o
  -1   2   6     1313.81     1296.20     12.20 o
   0   2   6      993.65      979.69     10.17 o
   1   2   6     2633.13     2492.73     17.76 o
   2   2   6      275.23      244.60      8.42 o
   3   2   6     1143.92     1072.72     13.67 o
   4   2   6      851.75      850.01     13.31 o
   5   2   6       12.77       16.94     11.88 o
   6   2   6        0.93       -2.21     16.47 o
   7   2   6       26.14       15.24     19.47 o
   8   2   6       12.32       28.40     20.55 o
   9   2   6        5.28       12.97     27.94 o
  10   2   6      648.03      694.33     36.84 o
  11   2   6       70.63      105.17     48.28 o
  12   2   6      176.47      138.11    136.04 o
 -11   3   6        0.71       -7.53     51.32 o
 -10   3   6      238.87      257.42     40.49 o
  -9   3   6      335.67      363.92     41.14 o
  -8   3   6      611.78      637.12     34.15 o
  -7   3   6      463.52      459.44     28.33 o
  -6   3   6      224.86      224.40     20.57 o
  -5   3   6        0.49        8.08     13.31 o
  -4   3   6      312.72      301.30     12.15 o
  -3   3   6      207.60      197.11      9.50 o
  -2   3   6     1060.96     1070.65     13.76 o
  -1   3   6        1.93        9.25      8.64 o
   0   3   6     1095.18     1098.94     11.84 o
   1   3   6      513.98      490.00      8.13 o
   2   3   6     1888.37     1918.55     14.15 o
   3   3   6      335.25      339.16      9.37 o
   4   3   6       76.62       75.36     13.17 o
   5   3   6      447.23      442.32     17.23 o
   6   3   6      855.99      930.49     23.05 o
   7   3   6      187.59      158.41     27.44 o
   8   3   6      136.92      141.13     27.18 o
   9   3   6      175.79      187.53     36.82 o
  10   3   6      569.07      636.39     39.63 o
  11   3   6       36.99       46.13     53.48 o
 -10   4   6      135.43      182.67     46.46 o
  -9   4   6       21.87       53.90     38.17 o
  -8   4   6        5.94       13.94     32.77 o
  -7   4   6      474.52      452.93     28.91 o
  -6   4   6        2.81        5.61     19.15 o
  -5   4   6     1213.83     1173.40     19.43 o
  -4   4   6     1524.40     1596.90     21.03 o
  -3   4   6     1786.08     1879.76     21.43 o
  -2   4   6       35.68       40.82     11.24 o
  -1   4   6     2597.85     2603.14     31.57 o
   0   4   6       28.47       18.41     10.56 o
   1   4   6      173.39      180.86     10.91 o
   2   4   6      862.28      919.18     12.27 o
   3   4   6        1.70       -1.70     11.81 o
   4   4   6      212.16      192.12     15.08 o
   5   4   6      367.05      375.41     18.58 o
   6   4   6        0.08       11.80     20.81 o
   7   4   6      227.33      214.44     28.58 o
   8   4   6      357.29      355.56     32.67 o
   9   4   6       71.11      104.75     36.23 o
  10   4   6       10.85       27.17     43.58 o
 -10   5   6       12.80       50.28    102.57 o
  -9   5   6      289.29      319.40     49.25 o
  -8   5   6        1.12        1.98     40.01 o
  -7   5   6      677.99      666.26     34.70 o
  -6   5   6      105.01       88.05     26.94 o
  -5   5   6      462.61      466.69     25.49 o
  -4   5   6      109.53      113.81     20.98 o
  -3   5   6      766.23      769.57     20.57 o
  -2   5   6     1377.11     1426.83     29.76 o
  -1   5   6       15.44        9.85     13.60 o
   0   5   6       39.57       30.15     13.53 o
   1   5   6      240.22      260.37     15.69 o
   2   5   6        6.26       20.00     14.53 o
   3   5   6      379.45      377.19     18.87 o
   4   5   6     1164.75     1253.13     20.47 o
   5   5   6       28.27       25.31     20.86 o
   6   5   6     1129.98     1109.94     27.58 o
   7   5   6      123.63      122.28     35.25 o
   8   5   6        1.09        3.52     35.71 o
   9   5   6       36.04       17.05     43.33 o
  -8   6   6        1.51      -13.95     56.46 o
  -7   6   6      461.16      483.58     47.10 o
  -6   6   6        0.44      -13.48     34.79 o
  -5   6   6      169.54      166.00     32.70 o
  -4   6   6      712.29      729.73     27.80 o
  -3   6   6       42.12       46.40     25.57 o
  -2   6   6        4.57       -4.01     24.16 o
  -1   6   6      165.27      173.67     24.13 o
   0   6   6        2.78       -0.36     19.53 o
   1   6   6       67.40       60.40     19.90 o
   2   6   6      392.44      444.73     23.21 o
   3   6   6       61.04       35.01     24.65 o
   4   6   6        0.52       -7.25     25.36 o
   5   6   6        0.54       13.83     27.22 o
   6   6   6       52.22       51.28     34.58 o
   7   6   6        0.25       -8.79     47.89 o
   8   6   6      313.08      318.84     63.77 o
   9   6   6      127.44      132.69    118.01 o
  -7   7   6       31.80       22.79     57.37 o
  -6   7   6       43.48        5.00     50.89 o
  -5   7   6      157.10      167.66     46.84 o
  -4   7   6      173.68      186.86     38.62 o
  -3   7   6        4.19      -17.18     33.45 o
  -2   7   6        0.48      -10.59     31.65 o
  -1   7   6       69.34       64.06     28.37 o
   0   7   6        0.87       -4.67     28.04 o
   1   7   6      795.25      816.20     30.83 o
   2   7   6       53.75       70.41     26.98 o
   3   7   6       86.51       86.64     30.49 o
   4   7   6      136.03      107.73     36.42 o
   5   7   6      107.10       62.91     38.82 o
   6   7   6        4.00      -12.71     50.92 o
   7   7   6       56.45       39.16     91.46 o
  -6   8   6       22.10       65.48    139.61 o
  -5   8   6       33.66       38.19     60.13 o
  -4   8   6      130.65      124.04     55.84 o
  -3   8   6      136.29      176.18     45.45 o
  -2   8   6       11.59       25.87     41.32 o
  -1   8   6        4.08      -23.54     37.78 o
   0   8   6       72.11       61.56     36.72 o
   1   8   6        0.21        1.24     36.72 o
   2   8   6        1.11       -9.71     39.74 o
   3   8   6      250.84      216.03     44.58 o
   4   8   6       82.41       55.18     47.22 o
   5   8   6       13.09      -15.78     72.45 o
  -3   9   6       30.49      -28.39    120.66 o
   0   9   6        2.25       31.33    111.67 o
   1   9   6       63.54       60.21     78.08 o
   2   9   6      161.85      138.74    114.38 o
 -11   0   7      194.55      188.85     44.26 o
  -9   0   7       81.31      116.97     31.11 o
  -7   0   7     2528.72     2462.64     37.18 o
  -5   0   7     1507.92     1582.89     25.77 o
  -3   0   7     6557.94     6955.33     46.87 o
  -1   0   7     1030.53     1425.21     20.30 o
   1   0   7    13237.82    13427.18    122.39 o
   3   0   7     5463.94     5648.66     56.09 o
   5   0   7      992.43     1016.38     31.91 o
   7   0   7       11.06       30.86     21.70 o
   9   0   7      210.12      213.04     40.82 o
  11   0   7       27.37        5.53     54.14 o
 -12   1   7      143.54      163.19     81.16 o
 -11   1   7        2.06       10.67     32.15 o
 -10   1   7        9.22       -4.36     25.94 o
  -9   1   7      206.13      184.41     23.51 o
  -8   1   7      598.46      567.83     21.94 o
  -7   1   7      413.70      401.50     18.55 o
  -6   1   7      143.30      167.27     15.72 o
  -5   1   7      218.69      210.56     12.65 o
  -4   1   7     1467.57     1414.76     16.61 o
  -3   1   7      808.35      858.93     13.10 o
  -2   1   7    11677.68    11514.66     36.11 o
  -1   1   7       53.27       45.23      6.83 o
   0   1   7     2770.82     2908.66     17.16 o
   1   1   7      689.52      757.02     10.70 o
   2   1   7      541.11      486.80      8.59 o
   3   1   7     2827.94     2846.40     21.04 o
   4   1   7     6622.13     6847.95     36.39 o
   5   1   7       75.61       65.71     12.67 o
   6   1   7      203.92      193.66     16.23 o
   7   1   7       27.36       37.77     18.39 o
   8   1   7      346.48      351.12     22.26 o
   9   1   7      129.55      122.85     24.86 o
  10   1   7      106.26       98.25     31.85 o
  11   1   7       77.66       93.35     39.15 o
  12   1   7      154.79      133.67    132.41 o
 -11   2   7       63.13       43.53     41.94 o
 -10   2   7      105.58      124.75     31.30 o
  -9   2   7      164.82      168.02     27.40 o
  -8   2   7      648.37      597.64     24.85 o
  -7   2   7     2096.00     2035.33     31.06 o
  -6   2   7       64.09       53.44     18.74 o
  -5   2   7       34.15       49.82     14.08 o
  -4   2   7      291.45      252.25     10.91 o
  -3   2   7     1653.42     1551.23     14.37 o
  -2   2   7     5580.28     5843.20     51.14 o
  -1   2   7     2213.56     2245.13     17.94 o
   0   2   7     6767.10     7111.66     27.68 o
   1   2   7      106.01      114.09      7.94 o
   2   2   7     3778.82     3863.39     36.71 o
   3   2   7     2076.17     2005.36     18.56 o
   4   2   7       46.27       51.75     11.58 o
   5   2   7       29.91       31.02     12.56 o
   6   2   7       50.03       44.13     17.56 o
   7   2   7       89.45      108.29     21.94 o
   8   2   7      498.96      487.30     26.13 o
   9   2   7      813.73      839.01     34.44 o
  10   2   7      644.80      678.85     39.79 o
  11   2   7       24.62       18.84     50.58 o
 -11   3   7      121.06       76.21     52.17 o
 -10   3   7       30.51       33.75     37.83 o
  -9   3   7     1318.93     1347.74     44.93 o
  -8   3   7      199.52      168.20     33.62 o
  -7   3   7      228.05      220.09     28.54 o
  -6   3   7       17.01       19.65     17.46 o
  -5   3   7       17.02       28.47     13.96 o
  -4   3   7      376.69      341.38     13.68 o
  -3   3   7       64.18       52.12      9.96 o
  -2   3   7      634.81      660.21     12.28 o
  -1   3   7     1463.11     1518.67     15.66 o
   0   3   7      419.63      411.68      9.03 o
   1   3   7       18.66       13.81      7.68 o
   2   3   7      194.10      198.61      9.16 o
   3   3   7     2469.44     2492.77     22.45 o
   4   3   7     3326.33     3297.53     27.42 o
   5   3   7       85.37       87.15     18.82 o
   6   3   7      154.50      157.34     20.96 o
   7   3   7      489.78      468.73     28.78 o
   8   3   7       34.29       36.59     25.81 o
   9   3   7      189.35      209.52     35.78 o
  10   3   7      154.89      128.62     45.59 o
  11   3   7       59.55       81.13     61.82 o
 -10   4   7        2.37        5.83     48.90 o
  -9   4   7       26.08       16.40     40.16 o
  -8   4   7      184.08      167.91     37.36 o
  -7   4   7      426.14      383.58     29.90 o
  -6   4   7        2.47        4.77     19.70 o
  -5   4   7      375.51      383.13     18.04 o
  -4   4   7      417.36      391.82     16.47 o
  -3   4   7       67.42       55.99     13.98 o
  -2   4   7     2201.71     2306.74     24.52 o
  -1   4   7      451.14      459.17     12.32 o
   0   4   7       17.54       10.13     11.12 o
   1   4   7      306.25      299.12     11.69 o
   2   4   7      579.19      579.49     12.56 o
   3   4   7       31.77       35.16     12.81 o
   4   4   7      203.90      182.35     15.05 o
   5   4   7       32.35       32.67     16.66 o
   6   4   7       18.34        1.63     20.33 o
   7   4   7      270.53      268.34     30.79 o
   8   4   7      210.14      210.40     34.39 o
   9   4   7      295.77      283.37     40.40 o
  10   4   7       77.53      101.07     57.43 o
 -10   5   7       10.94       11.40    113.34 o
  -9   5   7      139.76      128.50     49.52 o
  -8   5   7        0.86      -21.41     38.93 o
  -7   5   7      242.05      227.11     34.47 o
  -6   5   7       60.98       34.19     26.94 o
  -5   5   7      126.63      105.66     22.14 o
  -4   5   7      348.54      350.02     21.93 o
  -3   5   7      176.71      166.25     22.38 o
  -2   5   7       63.20       57.05     18.64 o
  -1   5   7      204.50      202.44     15.77 o
   0   5   7     1104.44     1183.29     17.82 o
   1   5   7      178.12      153.60     16.64 o
   2   5   7      801.91      806.42     17.89 o
   3   5   7      258.31      288.74     19.43 o
   4   5   7      291.00      282.91     21.98 o
   5   5   7       69.71       68.09     22.05 o
   6   5   7      251.43      259.51     30.64 o
   7   5   7      207.37      167.16     36.23 o
   8   5   7       12.09       36.09     44.09 o
   9   5   7        6.03        0.39     53.42 o
  -8   6   7       13.76       28.66     55.73 o
  -7   6   7        8.54       23.27     41.84 o
  -6   6   7       11.20       15.91     35.07 o
  -5   6   7      715.52      770.39     36.14 o
  -4   6   7       24.38       27.14     27.08 o
  -3   6   7      265.44      229.89     30.77 o
  -2   6   7      143.74      129.69     27.53 o
  -1   6   7       60.56       65.34     21.96 o
   0   6   7       19.87       17.79     20.57 o
   1   6   7      751.48      793.20     23.13 o
   2   6   7      113.94      110.77     22.21 o
   3   6   7       61.44       69.09     21.98 o
   4   6   7      301.06      294.56     30.08 o
   5   6   7      173.60      184.82     31.22 o
   6   6   7       63.52       43.30     37.18 o
   7   6   7      213.04      216.66     62.32 o
   8   6   7        1.02        6.23     71.53 o
  -7   7   7        4.66       -2.23     60.11 o
  -6   7   7       37.47       36.40     52.20 o
  -5   7   7      178.20      191.08     50.41 o
  -4   7   7      104.49       84.45     39.28 o
  -3   7   7        0.37       -4.41     33.36 o
  -2   7   7        1.98      -19.10     31.64 o
  -1   7   7      122.21      101.61     28.86 o
   0   7   7      376.92      397.47     33.07 o
   1   7   7       10.67       17.86     29.90 o
   2   7   7      668.30      663.87     30.98 o
   3   7   7       13.59       12.18     30.47 o
   4   7   7       12.91       13.64     36.30 o
   5   7   7        0.17       11.09     45.79 o
   6   7   7      157.77      152.98     63.41 o
  -5   8   7        8.84       68.94    122.39 o
  -4   8   7        1.97       32.20     55.80 o
  -3   8   7       57.59       53.06     45.25 o
  -2   8   7       25.03       32.76     42.39 o
  -1   8   7       39.53       44.16     40.32 o
   0   8   7       12.05       -0.59     38.50 o
   1   8   7      316.95      323.97     42.66 o
   2   8   7        2.69      -28.98     44.28 o
   3   8   7      179.62      141.79     48.83 o
   4   8   7       80.83       68.05     57.09 o
   5   8   7        1.11       -9.07     78.12 o
 -12   0   8       24.52       44.58    123.65 o
 -10   0   8      248.42      294.54     41.98 o
  -8   0   8      140.43      156.27     28.52 o
  -6   0   8        9.50       -8.16     18.64 o
  -4   0   8    11662.70    12594.59     97.40 o
  -2   0   8     7869.43     8379.62     56.53 o
   0   0   8       90.48       71.38     11.54 o
   2   0   8     5829.23     6409.57     47.77 o
   4   0   8     2456.63     2485.49     24.39 o
   6   0   8       42.44       70.14     22.94 o
   8   0   8     1105.16     1130.91     29.44 o
  10   0   8        5.17       29.66     44.95 o
 -12   1   8      102.61      170.99    118.81 o
 -11   1   8        1.81       -4.01     34.89 o
 -10   1   8      200.77      209.50     29.30 o
  -9   1   8     1490.15     1566.96     26.07 o
  -8   1   8      530.90      494.74     20.59 o
  -7   1   8       26.85       12.93     15.62 o
  -6   1   8       65.98       66.62     15.65 o
  -5   1   8      143.47      108.90     13.87 o
  -4   1   8      661.50      687.96     13.71 o
  -3   1   8     3578.33     3311.09     22.54 o
  -2   1   8     1689.28     1704.45     14.06 o
  -1   1   8      104.94      118.77      6.76 o
   0   1   8      747.36      708.98      8.97 o
   1   1   8     1603.88     1635.55     13.21 o
   2   1   8      639.47      594.72     12.96 o
   3   1   8     3250.36     3248.72     23.13 o
   4   1   8      151.37      137.79     13.14 o
   5   1   8       35.29       35.60     13.77 o
   6   1   8      159.43      159.62     22.43 o
   7   1   8     1936.63     1937.11     26.78 o
   8   1   8      178.94      168.85     22.41 o
   9   1   8     1092.46     1110.78     26.07 o
  10   1   8       42.33       37.74     32.55 o
  11   1   8        8.34       28.59     44.50 o
 -11   2   8       20.26       23.70     43.67 o
 -10   2   8      259.41      252.56     39.21 o
  -9   2   8      243.06      234.19     33.84 o
  -8   2   8      112.87      106.80     25.73 o
  -7   2   8      146.85      135.88     20.87 o
  -6   2   8      411.78      376.32     19.61 o
  -5   2   8      204.34      194.71     14.34 o
  -4   2   8     2201.89     2173.85     17.83 o
  -3   2   8      871.20      736.18     11.00 o
  -2   2   8     2538.37     2506.84     20.83 o
  -1   2   8      137.68      120.32      9.00 o
   0   2   8      130.15      142.45      9.15 o
   1   2   8      301.79      230.91      8.73 o
   2   2   8     3488.92     3388.14     22.80 o
   3   2   8     1211.80     1244.41     15.62 o
   4   2   8      192.89      206.94     12.83 o
   5   2   8      227.29      215.57     15.97 o
   6   2   8      723.95      715.78     21.00 o
   7   2   8       48.67       49.77     22.20 o
   8   2   8      632.40      651.34     33.20 o
   9   2   8      169.77      156.18     33.58 o
  10   2   8        4.86       -7.54     35.53 o
  11   2   8       82.70       74.16     58.89 o
 -11   3   8       64.89       42.90     76.70 o
 -10   3   8      253.03      241.82     41.81 o
  -9   3   8     1070.44     1128.37     35.41 o
  -8   3   8     1074.16     1086.40     34.55 o
  -7   3   8      262.07      253.39     24.74 o
  -6   3   8       23.97       26.39     19.50 o
  -5   3   8      423.48      402.18     16.12 o
  -4   3   8      651.94      685.51     14.88 o
  -3   3   8     1931.83     1988.71     18.33 o
  -2   3   8      156.69      142.61     11.01 o
  -1   3   8      275.57      285.81     11.61 o
   0   3   8      997.37     1075.34     12.78 o
   1   3   8        3.01        6.31      9.10 o
   2   3   8     3091.39     3069.00     21.44 o
   3   3   8      108.29       94.86     14.69 o
   4   3   8      561.24      549.85     14.52 o
   5   3   8       30.77       21.57     16.24 o
   6   3   8       49.30       34.68     20.96 o
   7   3   8      493.21      483.15     28.61 o
   8   3   8      241.92      252.57     34.61 o
   9   3   8      143.75      160.85     39.40 o
  10   3   8       43.58       44.01     53.77 o
  11   3   8      194.01      236.20     64.24 o
 -10   4   8       27.03       22.79     50.50 o
  -9   4   8      167.30      163.38     42.31 o
  -8   4   8      207.26      180.13     37.93 o
  -7   4   8      125.90      117.61     25.24 o
  -6   4   8        8.05       15.84     20.26 o
  -5   4   8      682.11      655.69     19.33 o
  -4   4   8      692.31      691.18     17.53 o
  -3   4   8     1698.56     1728.94     24.41 o
  -2   4   8       82.47       97.90     14.67 o
  -1   4   8       96.31       97.83     14.29 o
   0   4   8     1380.84     1469.08     18.07 o
   1   4   8      102.04       96.33     13.19 o
   2   4   8        4.78        6.49     11.41 o
   3   4   8     2448.25     2492.19     25.36 o
   4   4   8       87.38       75.78     18.05 o
   5   4   8      415.78      385.82     18.89 o
   6   4   8      403.32      359.23     24.33 o
   7   4   8      133.86      138.75     30.01 o
   8   4   8       29.10       38.10     35.42 o
   9   4   8      261.73      226.03     46.43 o
  10   4   8        6.37      -15.08     60.54 o
 -10   5   8        2.48       14.34    117.03 o
  -9   5   8        4.13       16.56     47.74 o
  -8   5   8      232.81      208.06     44.71 o
  -7   5   8      526.65      532.36     35.30 o
  -6   5   8        7.07       -4.12     27.35 o
  -5   5   8      295.00      271.37     27.53 o
  -4   5   8      889.75      921.18     23.75 o
  -3   5   8        7.70        3.04     19.15 o
  -2   5   8        4.22        7.67     17.05 o
  -1   5   8      374.68      412.34     15.92 o
   0   5   8      153.73      143.58     15.34 o
   1   5   8        0.80       -1.58     14.27 o
   2   5   8      259.35      262.50     17.53 o
   3   5   8       92.43       93.07     19.47 o
   4   5   8      257.68      237.97     23.49 o
   5   5   8      143.62      162.57     23.62 o
   6   5   8        1.82       12.97     30.48 o
   7   5   8      240.78      219.67     45.23 o
   8   5   8      314.51      316.64     49.30 o
   9   5   8        4.23       15.38     55.94 o
  -8   6   8      132.88      167.30     62.44 o
  -7   6   8        5.80       20.73     42.24 o
  -6   6   8      103.81      139.16     38.77 o
  -5   6   8      183.37      141.62     33.74 o
  -4   6   8       15.27        1.99     27.05 o
  -3   6   8      126.24      121.07     26.52 o
  -2   6   8      299.17      307.10     29.73 o
  -1   6   8       17.74       21.16     22.50 o
   0   6   8      396.92      416.22     23.26 o
   1   6   8      172.64      154.29     24.16 o
   2   6   8       53.47       39.65     21.80 o
   3   6   8      182.51      173.59     25.52 o
   4   6   8        5.04       -3.00     29.98 o
   5   6   8        6.06       -4.95     33.28 o
   6   6   8      103.37      111.84     39.35 o
   7   6   8        0.39        5.02     60.21 o
   8   6   8        8.88      -15.12     71.29 o
  -7   7   8      313.71      317.47     79.21 o
  -6   7   8        4.25        6.61     52.75 o
  -5   7   8        6.20       41.32     47.85 o
  -4   7   8       28.53       26.88     37.00 o
  -3   7   8       11.45        8.57     35.94 o
  -2   7   8        6.24       -3.47     32.20 o
  -1   7   8      214.82      227.37     36.32 o
   0   7   8        2.80       -0.13     28.42 o
   1   7   8      111.17      104.53     29.36 o
   2   7   8       48.50       56.18     30.90 o
   3   7   8      245.21      239.45     38.46 o
   4   7   8       33.85       -0.30     41.12 o
   5   7   8       43.67       54.99     46.18 o
   6   7   8       27.39       22.75     53.44 o
  -5   8   8      126.93      185.22    130.62 o
  -4   8   8       47.08       61.25     60.24 o
  -3   8   8        0.02       13.88     46.40 o
  -2   8   8      165.33      176.70     46.00 o
  -1   8   8       67.74       58.64     43.14 o
   0   8   8       45.74       29.63     42.65 o
   1   8   8        0.14       -1.18     43.41 o
   2   8   8      160.17      111.67     47.19 o
   3   8   8       14.93        2.11     48.10 o
   4   8   8        2.81        6.72     55.92 o
   5   8   8       25.18       48.54     76.94 o
  -1   9   8        0.48       -6.57    137.07 o
   0   9   8       41.56      124.23    130.74 o
 -11   0   9       32.57       14.77     46.57 o
  -9   0   9      154.82      192.92     34.79 o
  -7   0   9       99.92       92.48     23.94 o
  -5   0   9     3196.30     3017.41     40.61 o
  -3   0   9     2343.78     2350.38     26.41 o
  -1   0   9       50.06       70.89     10.45 o
   1   0   9     9176.82     9756.26     32.00 o
   3   0   9     5842.01     6306.16     65.34 o
   5   0   9      267.46      270.39     18.55 o
   7   0   9      434.88      455.74     31.48 o
   9   0   9        4.81       -5.51     39.27 o
  11   0   9       29.23       96.58     93.47 o
 -11   1   9        2.29        5.72     43.09 o
 -10   1   9     1189.95     1192.95     34.44 o
  -9   1   9       21.08       10.43     24.15 o
  -8   1   9     1692.59     1599.75     25.72 o
  -7   1   9        9.58        6.67     17.41 o
  -6   1   9      262.88      268.49     17.08 o
  -5   1   9      136.90      116.35     15.59 o
  -4   1   9     3601.75     3539.38     26.32 o
  -3   1   9      212.98      181.56     10.40 o
  -2   1   9      788.48      886.40     10.64 o
  -1   1   9      153.19      178.19      7.41 o
   0   1   9     1868.59     1791.83     11.55 o
   1   1   9       71.89       73.07      6.04 o
   2   1   9     1808.43     1678.32     33.45 o
   3   1   9      464.05      411.44     10.94 o
   4   1   9       95.63       98.82     13.43 o
   5   1   9        7.54        2.37     14.45 o
   6   1   9      978.39      978.01     21.41 o
   7   1   9       32.27       23.91     18.51 o
   8   1   9     1817.26     1823.51     29.84 o
   9   1   9        1.02       -0.30     25.63 o
  10   1   9        7.12       14.67     37.96 o
  11   1   9       38.98       11.64     60.50 o
 -11   2   9      288.80      254.40     53.21 o
 -10   2   9      499.79      434.27     41.99 o
  -9   2   9      270.38      244.77     34.37 o
  -8   2   9      220.14      221.32     28.16 o
  -7   2   9     1882.92     1760.46     27.62 o
  -6   2   9       30.91       18.34     17.13 o
  -5   2   9      312.41      291.38     15.64 o
  -4   2   9      851.97      843.36     13.28 o
  -3   2   9     2303.89     2300.91     22.07 o
  -2   2   9     1166.00     1229.78     15.15 o
  -1   2   9      986.25     1075.81     13.65 o
   0   2   9      559.21      501.02     10.17 o
   1   2   9     4698.54     4448.99     30.45 o
   2   2   9      193.29      156.16      9.92 o
   3   2   9      136.75      138.07     11.91 o
   4   2   9      518.55      533.76     13.45 o
   5   2   9      149.31      155.80     16.36 o
   6   2   9      549.80      488.46     21.28 o
   7   2   9      506.31      501.10     27.11 o
   8   2   9      214.16      233.13     39.07 o
   9   2   9       21.87       33.23     35.63 o
  10   2   9       15.11        4.73     40.26 o
  11   2   9       32.49       60.16     76.21 o
 -11   3   9      131.70      100.62    112.59 o
 -10   3   9      298.89      292.51     42.85 o
  -9   3   9      323.56      368.52     36.01 o
  -8   3   9      105.57      113.40     30.09 o
  -7   3   9       27.01       36.10     22.81 o
  -6   3   9      306.98      286.39     23.46 o
  -5   3   9        2.21       -5.18     16.62 o
  -4   3   9      270.40      280.56     16.63 o
  -3   3   9     1858.24     1855.47     18.85 o
  -2   3   9      934.60      985.33     15.71 o
  -1   3   9     1438.73     1481.14     17.10 o
   0   3   9      170.02      188.77     12.01 o
   1   3   9     1153.02     1157.77     14.35 o
   2   3   9       48.01       46.28     12.39 o
   3   3   9      344.32      336.92     15.56 o
   4   3   9     1939.76     2016.56     25.20 o
   5   3   9       69.48       52.35     17.70 o
   6   3   9        2.64       -3.86     21.24 o
   7   3   9      575.93      630.50     36.58 o
   8   3   9      105.01       85.31     35.27 o
   9   3   9      380.23      399.95     43.90 o
  10   3   9        2.99      -21.01     67.24 o
  11   3   9       53.93       81.26    124.63 o
 -10   4   9       13.91       16.74     51.04 o
  -9   4   9      107.49       76.92     41.76 o
  -8   4   9      295.76      292.55     43.22 o
  -7   4   9      850.02      866.70     32.20 o
  -6   4   9      427.90      379.51     25.49 o
  -5   4   9       14.31       20.47     18.16 o
  -4   4   9      988.84     1070.16     25.48 o
  -3   4   9        8.85       13.42     15.90 o
  -2   4   9       71.03       60.74     15.02 o
  -1   4   9      884.11      930.41     16.82 o
   0   4   9       28.11       27.10     12.59 o
   1   4   9      338.72      333.98     14.36 o
   2   4   9     1006.36     1035.48     16.62 o
   3   4   9      114.71      102.44     16.07 o
   4   4   9      154.82      143.20     20.99 o
   5   4   9        0.32        3.95     20.81 o
   6   4   9      327.55      344.47     27.06 o
   7   4   9       49.50       36.66     35.18 o
   8   4   9       73.39       86.29     42.46 o
   9   4   9      102.58      120.17     52.51 o
  10   4   9       26.74       22.23     98.31 o
 -10   5   9       75.59       88.41    116.11 o
  -9   5   9      119.47      161.79     59.16 o
  -8   5   9       94.65      104.29     43.13 o
  -7   5   9      482.90      453.27     37.49 o
  -6   5   9      356.90      347.42     33.36 o
  -5   5   9      610.65      574.07     27.51 o
  -4   5   9       51.41       49.39     22.34 o
  -3   5   9      537.84      514.69     22.60 o
  -2   5   9       99.74      141.25     19.69 o
  -1   5   9      115.13       97.02     17.61 o
   0   5   9      305.70      255.96     17.17 o
   1   5   9      334.34      338.13     17.43 o
   2   5   9      101.39       87.86     17.43 o
   3   5   9     1064.08     1074.82     24.74 o
   4   5   9     2194.29     2212.23     41.68 o
   5   5   9      444.48      432.28     32.51 o
   6   5   9        0.34       -0.72     27.73 o
   7   5   9      293.00      262.97     46.82 o
   8   5   9       35.54        9.60     48.83 o
   9   5   9        0.20      -39.62     99.12 o
  -8   6   9       40.43       42.19     62.56 o
  -7   6   9      160.74      180.92     47.64 o
  -6   6   9      192.39      173.54     39.57 o
  -5   6   9        8.33       19.01     33.78 o
  -4   6   9      158.50      157.61     30.01 o
  -3   6   9       35.83       33.68     25.68 o
  -2   6   9        0.64       -8.39     25.99 o
  -1   6   9      753.61      738.87     29.19 o
   0   6   9       16.70       25.44     23.56 o
   1   6   9        1.13        0.59     23.48 o
   2   6   9      296.09      311.55     25.11 o
   3   6   9      900.45      919.92     29.63 o
   4   6   9       77.61       59.92     31.10 o
   5   6   9       54.12       76.24     34.80 o
   6   6   9       35.97       20.33     39.46 o
   7   6   9        4.88       -1.89     63.17 o
   8   6   9        2.25       -9.16    115.59 o
  -7   7   9       45.58       47.86    116.97 o
  -6   7   9       16.43       25.48     57.03 o
  -5   7   9        0.02       12.13     49.95 o
  -4   7   9        0.73       -1.86     38.89 o
  -3   7   9        0.01       -4.58     36.16 o
  -2   7   9      193.62      176.28     37.07 o
  -1   7   9      257.62      233.22     38.18 o
   0   7   9       58.99       30.90     33.74 o
   1   7   9        0.81       18.28     33.69 o
   2   7   9       72.42       48.21     32.63 o
   3   7   9        6.83      -15.01     36.72 o
   4   7   9       91.93       89.67     44.69 o
   5   7   9        0.78      -10.37     48.51 o
   6   7   9       23.41       17.39     55.72 o
  -4   8   9        0.30      -57.54    125.61 o
  -3   8   9       54.22       69.94     49.34 o
  -2   8   9       91.88       83.02     46.00 o
  -1   8   9      395.52      350.18     49.12 o
   0   8   9       35.03       12.51     44.90 o
   1   8   9        8.94        1.92     43.83 o
   2   8   9       61.90       63.87     46.94 o
   3   8   9      182.52      137.51     58.16 o
   4   8   9       69.22       53.69     74.02 o
 -10   0  10      116.88      102.23     39.34 o
  -8   0  10       75.96       62.77     33.64 o
  -6   0  10      423.30      440.62     25.98 o
  -4   0  10      358.72      375.69     15.76 o
  -2   0  10       11.45       21.04     11.78 o
   0   0  10     1696.33     1571.09     22.65 o
   2   0  10       16.91       10.03     15.76 o
   4   0  10     2632.07     2694.09     36.34 o
   6   0  10     2670.27     2828.63     43.56 o
   8   0  10       35.58       25.28     28.19 o
  10   0  10        1.00       14.82     60.34 o
 -11   1  10      511.29      556.65     52.29 o
 -10   1  10        1.50       13.46     32.74 o
  -9   1  10       35.14       26.98     26.12 o
  -8   1  10      283.59      292.57     24.81 o
  -7   1  10     1824.00     1740.20     25.22 o
  -6   1  10      426.99      414.29     18.80 o
  -5   1  10     1374.37     1392.14     19.57 o
  -4   1  10      319.51      331.14     12.73 o
  -3   1  10       24.82       29.66      9.85 o
  -2   1  10      275.57      289.40      8.94 o
  -1   1  10       29.27        9.43      8.57 o
   0   1  10      703.31      733.26      9.51 o
   1   1  10     4210.79     4255.13     20.42 o
   2   1  10      349.58      314.89     11.49 o
   3   1  10       10.72        8.48     11.08 o
   4   1  10      158.74      161.62     14.59 o
   5   1  10      109.65       91.04     15.71 o
   6   1  10       60.02       48.64     20.50 o
   7   1  10       27.44       40.92     22.65 o
   8   1  10      389.80      395.20     30.75 o
   9   1  10       32.65       38.93     28.82 o
  10   1  10      144.31      147.06     45.92 o
  11   1  10      213.74      204.17    122.39 o
 -11   2  10      121.20      127.25     54.52 o
 -10   2  10       37.42        8.12     37.13 o
  -9   2  10       70.78       72.81     32.34 o
  -8   2  10        0.20        9.35     26.38 o
  -7   2  10      215.81      241.43     23.91 o
  -6   2  10       71.78       89.39     16.92 o
  -5   2  10       59.03       38.16     16.12 o
  -4   2  10       23.31        3.02     13.18 o
  -3   2  10      252.26      214.83     11.88 o
  -2   2  10       17.57       21.09     10.78 o
  -1   2  10     2792.78     2984.93     22.51 o
   0   2  10     3102.77     3116.44     22.80 o
   1   2  10     2933.07     2921.91     24.01 o
   2   2  10      435.96      372.57     12.72 o
   3   2  10      907.66      942.91     18.90 o
   4   2  10       64.88       68.64     15.45 o
   5   2  10        5.24       -4.53     17.88 o
   6   2  10     1115.33     1109.10     26.76 o
   7   2  10      219.74      203.03     32.21 o
   8   2  10        3.25       -7.41     35.35 o
   9   2  10       57.52      100.77     34.02 o
  10   2  10        2.23        2.95     42.89 o
 -11   3  10       33.84       84.55    111.67 o
 -10   3  10       51.58       27.30     37.11 o
  -9   3  10       33.85       34.73     31.60 o
  -8   3  10       70.48       78.03     27.49 o
  -7   3  10      574.58      566.77     27.79 o
  -6   3  10      480.43      503.18     23.90 o
  -5   3  10      622.11      645.78     22.33 o
  -4   3  10      897.88      879.60     20.60 o
  -3   3  10       75.79       68.53     14.74 o
  -2   3  10     1216.15     1246.16     16.12 o
  -1   3  10       79.75       66.91     12.34 o
   0   3  10      562.18      568.34     13.45 o
   1   3  10     2393.21     2398.05     24.81 o
   2   3  10      244.55      234.63     15.51 o
   3   3  10      161.42      179.48     16.80 o
   4   3  10      488.07      502.16     20.17 o
   5   3  10       19.04       13.82     21.73 o
   6   3  10      579.97      608.74     33.06 o
   7   3  10      183.90      171.72     39.13 o
   8   3  10      426.17      446.04     41.12 o
   9   3  10        7.41        1.07     41.15 o
  10   3  10       93.81      117.56     71.96 o
 -10   4  10        0.27        6.76     61.58 o
  -9   4  10       16.82      -11.28     43.32 o
  -8   4  10       36.71       32.05     37.87 o
  -7   4  10       30.94       37.85     28.08 o
  -6   4  10       32.71       20.56     24.79 o
  -5   4  10      619.86      608.72     22.16 o
  -4   4  10      875.33      932.49     20.88 o
  -3   4  10      139.44      160.74     18.60 o
  -2   4  10      209.17      162.76     16.77 o
  -1   4  10      751.80      729.69     16.50 o
   0   4  10      949.43      933.59     18.89 o
   1   4  10      286.30      310.18     16.67 o
   2   4  10      131.54      128.25     18.48 o
   3   4  10      401.19      384.57     21.09 o
   4   4  10      531.18      491.06     23.07 o
   5   4  10      156.93      180.98     25.75 o
   6   4  10      234.73      194.16     30.31 o
   7   4  10      168.88      174.46     38.43 o
   8   4  10      131.21      117.00     44.42 o
   9   4  10        1.68        1.63     53.07 o
  -9   5  10      223.18      264.67     66.19 o
  -8   5  10       16.04        7.28     45.82 o
  -7   5  10       26.52       41.62     33.97 o
  -6   5  10      440.05      397.16     37.41 o
  -5   5  10       18.84        8.32     25.38 o
  -4   5  10        6.13        2.59     23.07 o
  -3   5  10      751.70      807.37     26.38 o
  -2   5  10       67.41       65.52     19.30 o
  -1   5  10      141.36      128.68     18.97 o
   0   5  10       49.00       53.12     17.11 o
   1   5  10        3.29        3.31     17.27 o
   2   5  10        0.59        3.38     18.63 o
   3   5  10      639.06      617.96     29.17 o
   4   5  10      146.88      132.37     27.55 o
   5   5  10       31.82       19.18     29.91 o
   6   5  10      133.49      157.78     32.50 o
   7   5  10        2.38       -7.81     43.46 o
   8   5  10        0.23       15.90     52.34 o
  -8   6  10      272.31      203.42    111.96 o
  -7   6  10      119.21      102.49     46.01 o
  -6   6  10       20.38        5.63     39.28 o
  -5   6  10      590.00      587.49     41.55 o
  -4   6  10      255.25      251.64     32.71 o
  -3   6  10       56.04       36.03     26.73 o
  -2   6  10      327.61      324.70     33.14 o
  -1   6  10        5.02      -13.61     27.02 o
   0   6  10       64.47       53.49     27.01 o
   1   6  10        0.32       17.70     24.62 o
   2   6  10       53.83       80.04     23.80 o
   3   6  10       20.35       28.59     26.69 o
   4   6  10      640.37      579.87     36.92 o
   5   6  10       25.47       37.43     35.93 o
   6   6  10        1.78       -4.21     40.39 o
   7   6  10       17.38       12.43     65.06 o
   8   6  10      139.35      173.82    114.78 o
  -6   7  10       37.78       66.14     59.59 o
  -5   7  10       33.12       18.75     52.44 o
  -4   7  10       29.93       24.19     40.48 o
  -3   7  10      764.13      768.19     45.43 o
  -2   7  10        0.53       -6.80     36.67 o
  -1   7  10      218.72      195.84     37.46 o
   0   7  10      108.41       81.31     34.65 o
   1   7  10       14.41        6.80     34.99 o
   2   7  10        0.35      -14.84     33.15 o
   3   7  10       46.76       55.67     39.03 o
   4   7  10       32.35        9.63     47.02 o
   5   7  10       43.78       47.96     51.01 o
   6   7  10      150.65       96.45     60.18 o
  -4   8  10        3.45      -20.04    122.50 o
  -3   8  10        0.19      -12.93     50.59 o
  -2   8  10       34.63       37.12     46.60 o
  -1   8  10        8.86        0.34     45.44 o
   0   8  10      137.88      101.02     45.40 o
   1   8  10       13.05      -12.87     45.90 o
   2   8  10       10.42       24.76     49.71 o
   3   8  10       81.16      137.53    103.67 o
   4   8  10       74.65       31.45     78.38 o
 -11   0  11      125.15      123.54     64.30 o
  -9   0  11       40.87       47.32     42.13 o
  -7   0  11     7203.17     7076.95     72.30 o
  -5   0  11       44.16       45.99     21.18 o
  -3   0  11      745.45      777.68     17.79 o
  -1   0  11      642.21      660.39     12.51 o
   1   0  11        4.18       15.37     13.89 o
   3   0  11     3577.38     3492.03     37.66 o
   5   0  11     4973.25     5061.21     53.60 o
   7   0  11      233.46      196.87     39.90 o
   9   0  11        5.02       36.50     53.93 o
  11   0  11      143.09      110.46    113.63 o
 -11   1  11      127.96      123.39     61.83 o
 -10   1  11      309.77      283.78     46.38 o
  -9   1  11       70.57       66.70     32.20 o
  -8   1  11      144.05      177.56     29.83 o
  -7   1  11      420.61      383.05     23.51 o
  -6   1  11     3321.10     3329.65     31.46 o
  -5   1  11      279.54      276.74     15.57 o
  -4   1  11       17.47       18.97     11.63 o
  -3   1  11      194.76      180.37     10.93 o
  -2   1  11     2902.60     3020.17     26.56 o
  -1   1  11      291.12      265.53     10.02 o
   0   1  11      913.71      875.73     11.93 o
   1   1  11        1.99       -0.17      9.61 o
   2   1  11       71.27       85.47     12.76 o
   3   1  11       16.97       18.15     13.64 o
   4   1  11     3441.00     3499.61     42.23 o
   5   1  11      448.97      437.59     21.24 o
   6   1  11        1.86       -0.75     24.49 o
   7   1  11       35.07       52.57     24.49 o
   8   1  11      134.03      125.12     32.33 o
   9   1  11        5.80       23.18     32.76 o
  10   1  11      433.58      487.55     59.53 o
 -11   2  11      304.18      325.60     78.44 o
 -10   2  11       36.51       33.19     39.01 o
  -9   2  11       42.39       41.04     32.06 o
  -8   2  11       27.49       11.71     24.77 o
  -7   2  11     1295.60     1369.46     28.70 o
  -6   2  11       53.05       34.24     18.48 o
  -5   2  11       77.06       68.42     15.56 o
  -4   2  11      408.07      370.51     15.88 o
  -3   2  11      393.01      436.23     13.44 o
  -2   2  11     1692.42     1634.08     18.52 o
  -1   2  11     4087.17     4257.18     28.69 o
   0   2  11     2273.03     2201.55     22.36 o
   1   2  11       51.62       62.56     12.49 o
   2   2  11       39.08       40.08     12.84 o
   3   2  11      104.50      108.53     15.76 o
   4   2  11      570.84      578.55     17.65 o
   5   2  11      808.35      817.83     20.99 o
   6   2  11       17.95       14.75     24.02 o
   7   2  11      126.52      122.76     32.31 o
   8   2  11       43.21       34.33     38.77 o
   9   2  11       42.57       66.29     48.13 o
  10   2  11      123.78      112.02     55.10 o
 -11   3  11      190.08      177.62    127.17 o
 -10   3  11       35.51       39.35     43.03 o
  -9   3  11       72.22       83.71     32.38 o
  -8   3  11        3.89       28.42     28.15 o
  -7   3  11      650.41      677.57     28.81 o
  -6   3  11     1479.70     1458.40     32.75 o
  -5   3  11      414.68      420.08     22.09 o
  -4   3  11       63.93       57.86     18.25 o
  -3   3  11      811.04      810.60     16.44 o
  -2   3  11      492.60      462.08     13.84 o
  -1   3  11      792.94      798.39     14.40 o
   0   3  11       16.69       37.39     13.38 o
   1   3  11       88.37       81.23     15.27 o
   2   3  11      485.61      473.40     18.54 o
   3   3  11        8.38        1.27     16.29 o
   4   3  11      584.97      519.25     21.42 o
   5   3  11      432.43      407.21     26.78 o
   6   3  11       66.20       47.36     31.01 o
   7   3  11      120.72      112.88     36.60 o
   8   3  11      248.87      217.11     45.02 o
   9   3  11      331.95      332.98     56.47 o
  10   3  11       11.78       39.51    102.69 o
 -10   4  11        6.59       -7.31     78.62 o
  -9   4  11      392.83      367.16     44.39 o
  -8   4  11      180.56      186.09     37.81 o
  -7   4  11        3.29       -2.76     30.84 o
  -6   4  11       14.70        0.94     29.36 o
  -5   4  11       32.66       26.54     23.06 o
  -4   4  11      302.86      331.82     23.44 o
  -3   4  11      373.83      400.95     22.33 o
  -2   4  11      470.61      480.99     18.95 o
  -1   4  11       98.22       82.97     16.83 o
   0   4  11      638.50      674.78     18.71 o
   1   4  11      434.42      427.32     19.62 o
   2   4  11      254.50      229.87     20.03 o
   3   4  11        3.21       14.37     18.01 o
   4   4  11     2579.61     2545.89     35.38 o
   5   4  11       24.02       31.22     23.19 o
   6   4  11       64.97       61.73     30.51 o
   7   4  11      215.11      256.15     41.75 o
   8   4  11        2.76       -9.28     45.30 o
   9   4  11       55.57       80.48     58.53 o
  -9   5  11        5.35       -7.41     82.02 o
  -8   5  11       81.27       69.65     50.13 o
  -7   5  11      532.30      544.90     50.48 o
  -6   5  11       75.91       92.05     41.69 o
  -5   5  11      160.50      151.97     28.57 o
  -4   5  11      403.05      401.70     28.94 o
  -3   5  11        2.76       -1.79     20.64 o
  -2   5  11      149.59      146.01     22.41 o
  -1   5  11      186.72      208.04     21.64 o
   0   5  11      236.54      223.96     20.13 o
   1   5  11      118.86      112.07     19.63 o
   2   5  11      260.79      297.30     24.16 o
   3   5  11        4.32        6.68     26.56 o
   4   5  11        0.35       -3.70     28.08 o
   5   5  11      164.41      158.02     31.76 o
   6   5  11        0.33        1.70     34.97 o
   7   5  11        0.35        6.09     48.60 o
   8   5  11      134.89      141.44     56.21 o
  -7   6  11       52.41       20.00     48.50 o
  -6   6  11       36.05       30.95     42.67 o
  -5   6  11       19.54       11.40     37.62 o
  -4   6  11      188.68      197.70     33.42 o
  -3   6  11      186.54      184.33     32.46 o
  -2   6  11      144.45      141.77     28.79 o
  -1   6  11       20.89        6.37     29.33 o
   0   6  11      627.64      598.55     33.81 o
   1   6  11      307.68      322.64     27.06 o
   2   6  11       53.62       60.51     24.50 o
   3   6  11       12.03       12.23     32.49 o
   4   6  11       79.86       91.06     34.85 o
   5   6  11        3.89       14.02     38.33 o
   6   6  11      131.34      125.37     43.72 o
   7   6  11      108.81      140.46     70.11 o
  -6   7  11       19.53       26.82     74.10 o
  -5   7  11       74.96       76.79     54.56 o
  -4   7  11      353.60      395.47     50.96 o
  -3   7  11       43.78       69.25     39.13 o
  -2   7  11      281.01      269.02     40.59 o
  -1   7  11       82.94       85.24     36.26 o
   0   7  11       44.98       52.51     36.78 o
   1   7  11        2.81        2.41     37.23 o
   2   7  11      169.55      176.93     37.75 o
   3   7  11      114.99       90.37     40.54 o
   4   7  11        0.44        4.51     49.39 o
   5   7  11        4.67       37.39     53.32 o
   6   7  11        4.36       12.61    112.13 o
  -3   8  11      124.48       92.12     81.30 o
  -2   8  11        0.88        0.74     50.84 o
  -1   8  11       38.79        4.98     49.74 o
   0   8  11        3.73       15.57     47.81 o
   1   8  11       65.76       70.69     49.32 o
   2   8  11       89.70       52.07     59.59 o
   3   8  11       47.93      -15.72    114.09 o
   4   8  11       38.35       38.30    105.40 o
 -10   0  12       47.58       70.86     52.44 o
  -8   0  12     1694.68     1830.75     42.15 o
  -6   0  12     1567.20     1493.83     33.37 o
  -4   0  12      390.36      355.77     19.28 o
  -2   0  12       11.61        5.60     18.21 o
   0   0  12      990.46     1094.12     21.77 o
   2   0  12     1559.08     1489.18     37.42 o
   4   0  12     4815.72     4718.35     46.28 o
   6   0  12      982.70      969.24     55.23 o
   8   0  12      115.42       99.45     51.56 o
  10   0  12      406.41      389.44     76.44 o
 -11   1  12       31.27       57.81     67.72 o
 -10   1  12        0.27       -4.74     44.78 o
  -9   1  12        9.93        5.23     33.37 o
  -8   1  12       85.70       94.83     30.13 o
  -7   1  12      796.09      822.63     22.73 o
  -6   1  12       11.95       12.84     18.27 o
  -5   1  12      482.60      479.17     18.44 o
  -4   1  12       29.54       22.17     13.51 o
  -3   1  12     2666.11     2653.66     27.51 o
  -2   1  12      155.68      148.72     11.97 o
  -1   1  12     3547.54     3713.74     24.09 o
   0   1  12        0.44        3.53     11.16 o
   1   1  12      613.42      600.10     12.76 o
   2   1  12      277.90      247.24     13.90 o
   3   1  12     1075.64     1095.87     20.03 o
   4   1  12      111.32       76.42     19.29 o
   5   1  12     2172.59     2193.25     33.71 o
   6   1  12      138.21      111.96     24.91 o
   7   1  12       19.97        8.02     34.11 o
   8   1  12        9.39       14.54     33.27 o
   9   1  12      475.27      522.57     47.02 o
  10   1  12       39.32       53.78     71.42 o
 -11   2  12       53.34       19.93    115.65 o
 -10   2  12        9.24       34.14     41.50 o
  -9   2  12      101.10       84.14     34.13 o
  -8   2  12      212.32      244.08     33.02 o
  -7   2  12      401.69      415.06     29.05 o
  -6   2  12       18.04       18.22     18.60 o
  -5   2  12      276.80      258.10     18.63 o
  -4   2  12      456.58      409.69     15.37 o
  -3   2  12     2509.05     2559.42     24.10 o
  -2   2  12     2430.54     2471.72     23.19 o
  -1   2  12     1254.34     1278.39     17.03 o
   0   2  12      179.34      171.75     12.76 o
   1   2  12       85.68       90.40     14.06 o
   2   2  12      456.45      427.18     15.56 o
   3   2  12       15.67       -6.23     15.51 o
   4   2  12     2205.84     2261.83     41.03 o
   5   2  12     1349.82     1380.86     25.48 o
   6   2  12        7.54        4.54     29.07 o
   7   2  12      369.30      361.11     44.64 o
   8   2  12      261.67      228.86     43.86 o
   9   2  12      240.27      217.83     50.60 o
  10   2  12      138.56      154.75     61.58 o
 -10   3  12        6.34       36.03     51.00 o
  -9   3  12       11.61       -0.09     38.05 o
  -8   3  12      272.12      323.18     36.65 o
  -7   3  12       47.50       21.66     27.35 o
  -6   3  12      246.96      251.90     29.92 o
  -5   3  12      218.91      211.41     24.05 o
  -4   3  12      224.77      250.96     19.76 o
  -3   3  12      226.61      215.89     17.76 o
  -2   3  12     2688.65     2709.56     26.21 o
  -1   3  12      222.11      248.73     14.85 o
   0   3  12      517.70      505.44     15.32 o
   1   3  12     1641.99     1755.07     24.79 o
   2   3  12      176.21      164.77     23.04 o
   3   3  12      191.57      178.99     18.22 o
   4   3  12      342.20      327.68     22.46 o
   5   3  12      120.32      105.98     23.99 o
   6   3  12        1.76       -3.73     32.68 o
   7   3  12      188.60      173.82     41.24 o
   8   3  12       70.59       69.16     44.78 o
   9   3  12       44.01       43.06     52.40 o
  -9   4  12       92.77       88.39     69.28 o
  -8   4  12      190.60      163.33     45.36 o
  -7   4  12     1363.20     1390.03     39.15 o
  -6   4  12      166.16      173.34     33.81 o
  -5   4  12      361.93      292.09     28.39 o
  -4   4  12      124.60      118.58     21.50 o
  -3   4  12        2.98       -0.59     20.68 o
  -2   4  12      408.03      387.97     21.35 o
  -1   4  12      424.03      414.90     18.54 o
   0   4  12       86.93       75.34     19.01 o
   1   4  12      541.22      537.21     20.76 o
   2   4  12      652.76      632.09     20.78 o
   3   4  12      183.40      162.26     22.39 o
   4   4  12       27.52       25.94     25.44 o
   5   4  12      512.56      479.59     29.56 o
   6   4  12       32.05        9.73     32.19 o
   7   4  12       26.71       62.63     45.69 o
   8   4  12       14.87       12.13     47.59 o
   9   4  12      161.27      166.73    100.90 o
  -8   5  12      318.82      357.99     61.30 o
  -7   5  12       36.88       35.14     49.02 o
  -6   5  12      568.91      553.17     48.43 o
  -5   5  12       59.09       70.32     31.12 o
  -4   5  12      292.08      302.20     30.65 o
  -3   5  12       37.53       37.31     22.77 o
  -2   5  12      486.64      491.43     24.16 o
  -1   5  12       31.53       26.45     20.97 o
   0   5  12      101.97      120.68     23.42 o
   1   5  12      436.35      442.14     24.24 o
   2   5  12      642.52      678.98     24.16 o
   3   5  12        0.19       -6.12     26.75 o
   4   5  12      253.39      246.84     33.00 o
   5   5  12        6.92        7.69     32.45 o
   6   5  12       51.40       30.86     37.81 o
   7   5  12       62.33       56.31     59.22 o
   8   5  12        1.86      -14.98     60.10 o
  -7   6  12      117.82       95.67     59.95 o
  -6   6  12      132.31      125.32     51.32 o
  -5   6  12      119.28      121.98     41.69 o
  -4   6  12      172.95      169.89     34.13 o
  -3   6  12        5.25        8.16     29.62 o
  -2   6  12       13.07       25.29     28.64 o
  -1   6  12        1.56       17.92     30.95 o
   0   6  12       97.55      129.15     32.50 o
   1   6  12       41.97       55.60     25.51 o
   2   6  12      344.38      344.16     31.93 o
   3   6  12      226.32      194.88     34.10 o
   4   6  12       65.60       37.70     35.05 o
   5   6  12       51.97       58.72     38.92 o
   6   6  12       10.34       44.88     46.01 o
   7   6  12        0.14        4.49    107.93 o
  -5   7  12        8.59       -7.99     58.75 o
  -4   7  12       47.31       29.54     45.86 o
  -3   7  12       19.18       17.63     42.43 o
  -2   7  12       88.70      100.32     40.45 o
  -1   7  12      216.76      203.88     41.72 o
   0   7  12      279.12      229.23     42.43 o
   1   7  12       86.45       86.90     40.85 o
   2   7  12       12.57       16.66     37.62 o
   3   7  12       14.30       -7.06     49.63 o
   4   7  12        1.24        8.81     52.00 o
   5   7  12       24.16       39.24     58.32 o
  -3   8  12       55.06       43.25    118.87 o
  -2   8  12       48.93       53.55     65.19 o
  -1   8  12        0.16       10.43     52.18 o
   0   8  12       15.05       34.02     50.83 o
   1   8  12        4.21       38.92     61.59 o
   2   8  12        0.34       73.24     81.22 o
 -11   0  13       13.23       55.46    117.03 o
  -9   0  13     2084.40     1986.12    130.22 o
  -7   0  13       10.52       22.69     32.57 o
  -5   0  13      867.71      791.14     23.79 o
  -3   0  13     7166.17     7395.40     63.46 o
  -1   0  13      420.72      381.62     18.11 o
   1   0  13      621.87      612.05     18.95 o
   3   0  13      977.74      895.72     33.97 o
   5   0  13      429.14      438.55     35.10 o
   7   0  13       18.32       -6.20     44.81 o
   9   0  13      429.65      503.71     63.28 o
 -11   1  13       39.17       90.61     69.39 o
 -10   1  13      191.44      164.92     47.65 o
  -9   1  13        5.01      -22.51     36.09 o
  -8   1  13      691.68      735.04     29.22 o
  -7   1  13      119.44      133.03     25.37 o
  -6   1  13      445.83      482.68     22.74 o
  -5   1  13      334.19      367.80     19.72 o
  -4   1  13      851.45      837.57     18.77 o
  -3   1  13      462.50      451.50     15.01 o
  -2   1  13     1337.47     1344.09     21.49 o
  -1   1  13     1308.04     1332.67     21.02 o
   0   1  13       10.69        4.36     12.76 o
   1   1  13      960.11      956.91     15.46 o
   2   1  13      481.79      461.96     15.39 o
   3   1  13      322.30      294.30     17.82 o
   4   1  13       64.00       58.36     20.37 o
   5   1  13      156.37      156.05     22.58 o
   6   1  13       11.77       18.03     24.78 o
   7   1  13        9.05       13.10     38.81 o
   8   1  13      507.66      561.65     46.45 o
   9   1  13       98.56      121.89     44.90 o
  10   1  13       26.81       11.98    107.18 o
 -10   2  13       16.75       54.39     56.61 o
  -9   2  13      291.85      316.05     46.83 o
  -8   2  13      130.72      140.44     36.47 o
  -7   2  13       33.27       51.46     29.24 o
  -6   2  13     2213.96     2218.54     33.83 o
  -5   2  13        0.45        2.13     17.65 o
  -4   2  13       19.69        4.73     14.87 o
  -3   2  13     1947.03     2009.13     22.56 o
  -2   2  13       19.47       10.25     13.29 o
  -1   2  13       19.39       24.73     12.71 o
   0   2  13       32.06       35.21     13.75 o
   1   2  13      218.29      203.37     17.20 o
   2   2  13      367.92      375.69     16.86 o
   3   2  13      273.98      261.84     18.84 o
   4   2  13       99.57       73.86     21.90 o
   5   2  13       30.79       19.45     21.67 o
   6   2  13      103.29       85.17     34.40 o
   7   2  13        1.29       -4.22     47.78 o
   8   2  13      549.97      606.62     50.28 o
   9   2  13      400.98      467.92     61.40 o
  10   2  13       81.48      189.25    102.52 o
 -10   3  13        6.10       54.42     64.39 o
  -9   3  13        1.21      -10.50     45.90 o
  -8   3  13        4.71      -10.79     38.23 o
  -7   3  13       10.71       39.14     33.79 o
  -6   3  13      181.08      141.83     31.02 o
  -5   3  13      215.64      200.15     25.67 o
  -4   3  13     1496.24     1526.98     25.52 o
  -3   3  13     2164.27     2181.60     26.20 o
  -2   3  13      556.84      543.79     16.74 o
  -1   3  13     1208.97     1239.42     18.47 o
   0   3  13       76.29       71.55     15.84 o
   1   3  13      209.99      219.77     19.02 o
   2   3  13      374.48      319.57     21.29 o
   3   3  13      885.05      925.57     21.79 o
   4   3  13        0.09      -10.51     21.03 o
   5   3  13      331.39      331.47     26.54 o
   6   3  13        5.83        8.17     41.59 o
   7   3  13        0.87       -4.44     40.19 o
   8   3  13      369.65      352.08     53.25 o
   9   3  13       25.67       39.99     69.29 o
  -9   4  13       79.40       73.32     75.23 o
  -8   4  13      458.97      463.07     46.95 o
  -7   4  13       25.87       15.92     37.41 o
  -6   4  13      528.79      527.24     37.74 o
  -5   4  13        4.33       -5.50     26.26 o
  -4   4  13        6.87        7.59     23.36 o
  -3   4  13       16.37        9.03     21.42 o
  -2   4  13      101.78       96.06     22.21 o
  -1   4  13      462.70      459.74     21.36 o
   0   4  13       43.64       29.16     19.00 o
   1   4  13       13.92       18.94     18.79 o
   2   4  13      519.13      528.76     22.45 o
   3   4  13       12.99        6.94     20.78 o
   4   4  13      235.17      215.59     31.81 o
   5   4  13      407.40      401.30     29.35 o
   6   4  13       29.98       22.62     34.62 o
   7   4  13       42.52       26.42     44.76 o
   8   4  13      325.75      291.67     58.33 o
  -8   5  13       89.76       99.36     76.20 o
  -7   5  13        8.82       11.16     50.63 o
  -6   5  13     1246.64     1345.40     48.93 o
  -5   5  13      124.20      127.50     34.19 o
  -4   5  13      179.09      151.56     30.00 o
  -3   5  13      177.42      187.75     29.61 o
  -2   5  13        4.09       25.41     24.73 o
  -1   5  13      186.98      175.76     27.79 o
   0   5  13      496.79      502.52     25.38 o
   1   5  13        1.85       -4.01     22.86 o
   2   5  13        7.27        5.33     23.64 o
   3   5  13      539.33      559.26     33.40 o
   4   5  13      150.52      132.80     34.51 o
   5   5  13        0.25       -1.07     33.52 o
   6   5  13      147.81      140.96     38.99 o
   7   5  13       42.24       31.78     63.04 o
  -7   6  13      107.25       94.16    106.32 o
  -6   6  13       15.03       34.10     56.21 o
  -5   6  13       50.03       46.14     51.25 o
  -4   6  13        3.06        0.47     38.56 o
  -3   6  13       26.12       13.64     31.56 o
  -2   6  13        5.54       24.16     30.48 o
  -1   6  13      490.56      532.79     42.40 o
   0   6  13       56.43       27.29     33.72 o
   1   6  13       70.74       81.43     31.45 o
   2   6  13       99.19      109.53     32.72 o
   3   6  13        1.86      -23.46     35.13 o
   4   6  13       20.92        7.59     37.46 o
   5   6  13      452.47      455.77     63.93 o
   6   6  13       24.81       64.20     48.69 o
  -5   7  13        3.08       52.24    106.20 o
  -4   7  13       43.26       32.41     50.20 o
  -3   7  13       80.17       66.99     45.20 o
  -2   7  13       49.11       46.22     41.55 o
  -1   7  13       68.12       56.66     41.12 o
   0   7  13      287.23      287.27     45.30 o
   1   7  13       30.72       26.02     49.13 o
   2   7  13       18.35        9.75     44.16 o
   3   7  13      143.22      128.58     54.25 o
   4   7  13       43.40       43.59     58.20 o
   0   8  13       50.59       90.48    117.89 o
   1   8  13        4.15       57.54     81.94 o
 -10   0  14      234.48      191.33     72.35 o
  -8   0  14      167.75      121.85     40.56 o
  -6   0  14     1771.31     1924.76     48.16 o
  -4   0  14        4.41        1.13     23.59 o
  -2   0  14       15.61       -0.04     22.01 o
   0   0  14     1473.82     1555.48     27.44 o
   2   0  14     4409.87     4368.60     47.24 o
   4   0  14      448.94      451.12     32.97 o
   6   0  14      450.48      391.02     42.43 o
   8   0  14      297.55      337.78     60.76 o
  10   0  14       87.22       73.78    125.84 o
 -10   1  14       38.89       39.20     50.27 o
  -9   1  14      312.68      277.39     42.35 o
  -8   1  14       44.96       23.66     33.02 o
  -7   1  14        5.57        6.72     27.41 o
  -6   1  14        0.57       -7.60     20.77 o
  -5   1  14      136.11      132.16     22.50 o
  -4   1  14       62.23       52.59     16.98 o
  -3   1  14      420.56      440.73     18.30 o
  -2   1  14      332.79      305.30     17.36 o
  -1   1  14      154.15      140.34     17.24 o
   0   1  14       17.88       18.84     13.91 o
   1   1  14     4920.43     5138.65     37.70 o
   2   1  14        0.51       -4.92     14.62 o
   3   1  14      643.23      622.17     19.17 o
   4   1  14        0.24        3.68     19.69 o
   5   1  14       22.27       26.29     21.67 o
   6   1  14       36.83       25.84     27.78 o
   7   1  14      309.31      324.68     35.04 o
   8   1  14        8.74       10.80     43.96 o
   9   1  14       29.99        8.84     52.56 o
 -10   2  14      211.67      194.48     61.66 o
  -9   2  14      275.77      275.81     46.51 o
  -8   2  14        8.82        8.65     36.41 o
  -7   2  14        5.38      -11.65     31.01 o
  -6   2  14       89.88       69.22     23.22 o
  -5   2  14      668.35      603.72     21.82 o
  -4   2  14      405.87      385.26     18.28 o
  -3   2  14     1450.20     1467.59     22.44 o
  -2   2  14      110.16      110.98     17.48 o
  -1   2  14        5.95        7.73     15.24 o
   0   2  14       11.35        7.96     14.60 o
   1   2  14       15.56        9.61     14.92 o
   2   2  14      883.54      870.06     18.59 o
   3   2  14      221.77      238.44     18.90 o
   4   2  14      427.56      376.01     24.87 o
   5   2  14      531.79      529.08     33.14 o
   6   2  14      536.11      579.58     39.37 o
   7   2  14        1.12       35.91     46.52 o
   8   2  14      318.41      393.27     47.70 o
   9   2  14       31.69        1.90     72.49 o
 -10   3  14       19.39       34.53     85.28 o
  -9   3  14      181.54      163.98     48.09 o
  -8   3  14        1.09      -21.09     40.45 o
  -7   3  14      156.14      144.25     37.27 o
  -6   3  14      102.49       83.71     31.35 o
  -5   3  14        8.60        5.74     22.59 o
  -4   3  14      471.70      454.31     23.52 o
  -3   3  14      669.70      644.24     19.78 o
  -2   3  14      884.12      851.68     19.63 o
  -1   3  14      154.86      148.24     19.22 o
   0   3  14      440.85      400.05     20.50 o
   1   3  14      111.98       99.99     22.26 o
   2   3  14       11.36       14.69     18.67 o
   3   3  14       13.53       -1.25     19.95 o
   4   3  14      256.53      285.78     25.61 o
   5   3  14      477.45      434.69     28.91 o
   6   3  14      730.67      747.72     52.70 o
   7   3  14      168.17      178.23     46.69 o
   8   3  14      149.54      193.04     55.64 o
   9   3  14       33.83       31.10    113.29 o
  -9   4  14      164.64      210.85    122.33 o
  -8   4  14       18.38       28.23     47.65 o
  -7   4  14      137.17      169.56     43.79 o
  -6   4  14      185.85      181.94     36.91 o
  -5   4  14     1187.66     1287.64     29.27 o
  -4   4  14      186.77      157.58     27.61 o
  -3   4  14      123.32      134.57     27.56 o
  -2   4  14      278.59      294.23     24.62 o
  -1   4  14       11.27       10.82     22.09 o
   0   4  14      333.80      350.50     22.07 o
   1   4  14      250.77      261.99     25.04 o
   2   4  14      404.97      406.34     27.30 o
   3   4  14      327.51      334.10     25.33 o
   4   4  14       31.13       34.13     29.23 o
   5   4  14      153.22      145.02     33.99 o
   6   4  14       32.53       29.73     42.79 o
   7   4  14       18.92       23.78     48.13 o
   8   4  14       15.55        6.68     60.28 o
  -8   5  14        8.20      -45.84    116.97 o
  -7   5  14      275.98      300.31     61.32 o
  -6   5  14        3.81       18.46     47.48 o
  -5   5  14       59.95       42.79     33.57 o
  -4   5  14        1.66        4.15     30.14 o
  -3   5  14       22.44       14.85     27.98 o
  -2   5  14        3.39       28.21     27.05 o
  -1   5  14      123.87      126.97     28.11 o
   0   5  14     1237.91     1271.72     27.33 o
   1   5  14       13.22        7.06     24.95 o
   2   5  14      460.93      488.71     28.97 o
   3   5  14      138.45      160.18     32.06 o
   4   5  14      115.99       88.96     34.25 o
   5   5  14      253.64      189.76     40.57 o
   6   5  14      142.20      100.81     41.99 o
   7   5  14      195.06      185.20     67.83 o
  -7   6  14        1.07       -5.13    108.85 o
  -6   6  14      149.03      145.87     61.64 o
  -5   6  14      310.57      301.57     60.55 o
  -4   6  14       32.72       32.35     42.48 o
  -3   6  14       35.13       44.97     38.49 o
  -2   6  14      495.23      513.21     42.26 o
  -1   6  14        3.07        2.37     36.22 o
   0   6  14      111.63      118.89     37.70 o
   1   6  14       34.18       61.14     33.53 o
   2   6  14       28.59       15.91     34.79 o
   3   6  14       13.62       35.49     38.71 o
   4   6  14       85.15      120.92     40.25 o
   5   6  14       32.85       53.67     45.22 o
   6   6  14      116.60      112.03     74.60 o
  -4   7  14       38.99       29.90     58.19 o
  -3   7  14      226.14      244.37     58.24 o
  -2   7  14      121.64      139.10     51.95 o
  -1   7  14       74.07       68.33     50.52 o
   0   7  14       15.18        3.86     49.53 o
   1   7  14       67.15       13.88     52.46 o
   2   7  14        3.08       29.41     55.17 o
   3   7  14       30.41       29.59     57.77 o
   4   7  14        0.03       -8.01    106.37 o
  -9   0  15      198.55      164.64     60.15 o
  -7   0  15      344.94      339.91     53.99 o
  -5   0  15     2996.40     3222.26     65.12 o
  -3   0  15      336.94      350.82     30.62 o
  -1   0  15      248.47      220.31     21.64 o
   1   0  15     1462.54     1348.36     24.09 o
   3   0  15      263.49      208.33     35.15 o
   5   0  15       14.29       20.32     34.77 o
   7   0  15      202.88      206.19     47.79 o
   9   0  15       77.98       96.76    106.26 o
 -10   1  15      517.83      485.80    114.78 o
  -9   1  15        5.25      -14.81     62.17 o
  -8   1  15        1.80       12.43     32.85 o
  -7   1  15       52.45       38.97     29.25 o
  -6   1  15      713.27      781.98     29.47 o
  -5   1  15       64.76       60.91     21.78 o
  -4   1  15       27.36       57.80     19.26 o
  -3   1  15      111.40      104.25     19.20 o
  -2   1  15      328.56      313.88     18.92 o
  -1   1  15       82.78       84.10     17.49 o
   0   1  15     3305.64     3319.16     31.91 o
   1   1  15      101.49       96.28     16.06 o
   2   1  15      819.10      872.74     19.16 o
   3   1  15       64.97       48.40     18.74 o
   4   1  15      158.60      144.31     22.56 o
   5   1  15      157.21      154.31     25.63 o
   6   1  15      389.07      406.08     32.81 o
   7   1  15      112.99       92.67     34.15 o
   8   1  15       38.35       -5.58     49.95 o
   9   1  15       50.75       45.75     72.51 o
 -10   2  15        3.31       26.01     64.97 o
  -9   2  15      110.19      122.61     46.33 o
  -8   2  15        1.24      -16.28     38.98 o
  -7   2  15      126.83      113.79     34.81 o
  -6   2  15      458.95      414.15     31.32 o
  -5   2  15     3031.63     3079.80     38.88 o
  -4   2  15      176.90      151.32     21.50 o
  -3   2  15      203.83      183.55     20.03 o
  -2   2  15      989.59     1038.49     33.81 o
  -1   2  15        1.15       15.86     16.28 o
   0   2  15      738.78      759.62     18.66 o
   1   2  15        5.22        3.89     16.52 o
   2   2  15        9.22       12.73     16.73 o
   3   2  15       22.43       26.39     18.97 o
   4   2  15        4.07        3.77     20.28 o
   5   2  15      454.59      448.76     31.20 o
   6   2  15      849.22      802.64     44.03 o
   7   2  15      150.37      153.28     55.06 o
   8   2  15       24.33       30.77     50.85 o
   9   2  15       62.21       91.52     79.31 o
  -9   3  15        2.98       10.72     60.98 o
  -8   3  15       75.76       79.82     45.37 o
  -7   3  15      323.00      351.02     36.04 o
  -6   3  15      463.44      494.29     31.74 o
  -5   3  15      770.41      773.78     26.25 o
  -4   3  15      243.53      216.49     28.61 o
  -3   3  15        4.14        3.61     21.00 o
  -2   3  15      344.75      367.56     22.51 o
  -1   3  15        2.62        3.90     17.61 o
   0   3  15      612.25      565.65     23.72 o
   1   3  15      713.84      720.56     23.85 o
   2   3  15       25.10       31.86     19.72 o
   3   3  15       22.76       23.64     21.12 o
   4   3  15        0.32       -9.05     24.30 o
   5   3  15      481.01      501.09     31.49 o
   6   3  15      184.67      200.01     53.74 o
   7   3  15      300.45      335.26     49.14 o
   8   3  15        0.05       12.20     58.60 o
  -9   4  15      102.05      152.22    125.73 o
  -8   4  15       94.91      110.14     57.04 o
  -7   4  15        8.24       14.97     38.90 o
  -6   4  15      133.98      189.39     35.69 o
  -5   4  15       16.84        4.66     30.77 o
  -4   4  15      177.70      177.52     31.29 o
  -3   4  15      407.85      397.97     30.44 o
  -2   4  15      665.65      599.88     30.07 o
  -1   4  15       56.96       71.82     22.75 o
   0   4  15      773.48      727.74     29.36 o
   1   4  15       56.84       44.40     25.19 o
   2   4  15      175.53      169.52     25.05 o
   3   4  15      260.88      243.05     26.88 o
   4   4  15       12.86       -3.78     31.60 o
   5   4  15       26.26       46.21     34.99 o
   6   4  15      296.77      314.68     50.70 o
   7   4  15       52.44       45.62     54.13 o
  -8   5  15       11.37       32.37    125.67 o
  -7   5  15        2.92        3.29     75.09 o
  -6   5  15       92.11       66.97     55.71 o
  -5   5  15       12.36       40.27     36.53 o
  -4   5  15       54.81       45.48     33.10 o
  -3   5  15       49.68       59.83     30.72 o
  -2   5  15      695.08      714.57     32.68 o
  -1   5  15       65.97       76.61     32.35 o
   0   5  15        3.63        4.01     28.61 o
   1   5  15      748.54      747.17     33.25 o
   2   5  15       16.80       13.21     29.94 o
   3   5  15        1.30      -15.29     32.10 o
   4   5  15      106.57      108.22     36.78 o
   5   5  15       25.26        8.41     40.47 o
   6   5  15       20.50       12.82     52.68 o
  -6   6  15       41.49        1.67    101.36 o
  -5   6  15       71.39       67.79     57.16 o
  -4   6  15      366.71      332.68     50.54 o
  -3   6  15       66.26       61.14     41.38 o
  -2   6  15       14.76       12.80     39.96 o
  -1   6  15       48.35       81.67     40.30 o
   0   6  15        1.35       -4.05     43.52 o
   1   6  15        9.38       26.27     38.34 o
   2   6  15        1.00       -4.76     40.56 o
   3   6  15       35.35       29.83     40.49 o
   4   6  15       37.78       16.73     44.15 o
   5   6  15       19.09       13.40     48.75 o
   6   6  15       60.79      100.38    119.62 o
  -4   7  15       42.32       55.10     73.93 o
  -3   7  15        1.16       32.06     68.87 o
  -2   7  15      133.28      147.27     57.69 o
  -1   7  15       27.73       10.25     55.60 o
   0   7  15       11.43       18.24     54.96 o
   1   7  15       21.52       32.50     69.66 o
   2   7  15        9.46       17.42     67.19 o
   3   7  15       54.56       29.37    100.56 o
 -10   0  16      200.90      145.37    125.03 o
  -8   0  16      122.97      127.32     60.47 o
  -6   0  16      660.01      713.89     52.60 o
  -4   0  16       54.29       40.18     35.27 o
  -2   0  16     1654.18     1559.43     37.38 o
   0   0  16     2389.98     2517.33     65.58 o
   2   0  16     1026.60     1022.36     32.71 o
   4   0  16      716.93      746.41     36.32 o
   6   0  16      916.17      933.94     50.01 o
   8   0  16      338.62      331.25     67.76 o
  -9   1  16       58.07       37.11     52.70 o
  -8   1  16       45.16       47.93     39.21 o
  -7   1  16      614.23      573.79     40.75 o
  -6   1  16      225.64      261.61     32.40 o
  -5   1  16      290.91      319.74     24.98 o
  -4   1  16      303.82      281.08     23.72 o
  -3   1  16     1126.31     1098.61     22.66 o
  -2   1  16      102.75       96.90     19.93 o
  -1   1  16     1962.68     2007.14     26.51 o
   0   1  16        6.85       -1.03     16.81 o
   1   1  16      329.41      328.26     18.10 o
   2   1  16      703.87      688.66     19.27 o
   3   1  16      117.98      118.97     21.56 o
   4   1  16      312.57      293.44     24.99 o
   5   1  16     1315.38     1372.21     29.70 o
   6   1  16       79.52       64.55     41.48 o
   7   1  16       17.71      -11.12     38.78 o
   8   1  16        1.37       18.99     65.62 o
   9   1  16       36.60       23.91     80.66 o
 -10   2  16       13.02       48.44    126.19 o
  -9   2  16       31.15       33.63     60.43 o
  -8   2  16       21.51      -17.97     41.59 o
  -7   2  16      125.18      145.37     38.94 o
  -6   2  16      845.13      837.32     34.35 o
  -5   2  16     1059.27     1076.11     28.18 o
  -4   2  16      294.02      282.29     23.58 o
  -3   2  16       95.35       93.96     19.93 o
  -2   2  16       96.77       84.45     19.14 o
  -1   2  16      303.42      312.96     19.25 o
   0   2  16      256.05      250.62     19.50 o
   1   2  16      189.64      207.59     19.83 o
   2   2  16      258.17      219.44     21.35 o
   3   2  16      222.19      204.34     23.49 o
   4   2  16      532.68      555.75     27.56 o
   5   2  16       13.19       15.54     31.22 o
   6   2  16      141.98      130.46     41.82 o
   7   2  16      144.31      142.46     56.88 o
   8   2  16       98.20      112.58     69.37 o
   9   2  16       80.61       78.56    126.76 o
  -9   3  16       19.62       46.77     77.69 o
  -8   3  16       69.59       92.90     45.25 o
  -7   3  16      312.16      270.75     43.67 o
  -6   3  16      513.00      534.79     37.36 o
  -5   3  16      356.50      358.52     32.38 o
  -4   3  16       39.14       41.15     26.98 o
  -3   3  16       89.13       77.92     24.19 o
  -2   3  16      276.29      274.79     24.31 o
  -1   3  16       29.17       32.89     19.64 o
   0   3  16       34.54       35.56     21.78 o
   1   3  16      101.09       75.98     22.76 o
   2   3  16      271.64      290.01     24.83 o
   3   3  16      239.48      199.20     28.87 o
   4   3  16      396.11      380.66     30.41 o
   5   3  16      760.62      791.19     33.63 o
   6   3  16      265.64      294.02     59.55 o
   7   3  16       27.83       57.01     59.53 o
   8   3  16       26.86       21.56     81.55 o
  -9   4  16        2.91      -91.63    133.73 o
  -8   4  16       64.23       30.15     61.53 o
  -7   4  16      122.21      168.25     48.86 o
  -6   4  16       63.10       34.27     49.86 o
  -5   4  16      162.14      165.62     41.71 o
  -4   4  16       30.57        9.43     34.56 o
  -3   4  16        0.80      -10.30     31.46 o
  -2   4  16        1.39       -1.49     28.93 o
  -1   4  16     1539.03     1568.06     51.08 o
   0   4  16        4.79      -12.98     29.07 o
   1   4  16      181.18      188.49     28.14 o
   2   4  16      473.77      469.46     27.06 o
   3   4  16        4.18       12.43     26.48 o
   4   4  16       81.05       84.71     31.87 o
   5   4  16      132.41      166.41     39.79 o
   6   4  16       12.65        0.25     47.90 o
   7   4  16      125.17      112.40     59.11 o
  -7   5  16        0.12      -58.23    118.53 o
  -6   5  16       77.87       64.13     74.09 o
  -5   5  16       41.68       61.03     45.14 o
  -4   5  16      203.19      164.33     42.61 o
  -3   5  16      173.57      198.88     38.81 o
  -2   5  16       99.68      104.92     41.24 o
  -1   5  16       41.70       30.32     33.84 o
   0   5  16      141.06      164.97     34.07 o
   1   5  16      269.15      257.07     34.50 o
   2   5  16       13.79       20.07     32.84 o
   3   5  16       49.73       52.53     34.57 o
   4   5  16       12.02       14.26     38.94 o
   5   5  16       51.11       49.08     43.80 o
   6   5  16       15.56       27.48     57.09 o
  -6   6  16        0.44      -39.74    115.24 o
  -5   6  16        9.38      -21.48     80.38 o
  -4   6  16      253.59      274.57     62.03 o
  -3   6  16        8.24       12.00     51.21 o
  -2   6  16      114.44       95.09     48.19 o
  -1   6  16      327.67      330.16     49.80 o
   0   6  16        0.32        6.19     47.34 o
   1   6  16       27.92       33.47     43.72 o
   2   6  16      301.83      270.25     46.40 o
   3   6  16       11.86      -20.17     45.34 o
   4   6  16        0.95        2.55     47.80 o
   5   6  16       32.30       33.98     74.42 o
  -4   7  16       14.81       46.02    119.45 o
  -3   7  16      138.29      167.08    108.56 o
  -2   7  16        5.32        7.20     97.91 o
  -1   7  16        2.87      -33.86     99.52 o
   0   7  16       19.13       45.33     94.91 o
   3   7  16      111.14      144.21    114.50 o
  -9   0  17       34.75       41.07     72.99 o
  -7   0  17       38.93       82.95     50.91 o
  -5   0  17       56.46       45.62     40.75 o
  -3   0  17     1322.87     1327.95     36.22 o
  -1   0  17     3095.69     3386.49     70.93 o
   1   0  17      582.73      524.78     31.43 o
   3   0  17      172.41      161.65     40.71 o
   5   0  17        5.80       -1.32     42.68 o
   7   0  17        0.56      -45.10     75.50 o
   9   0  17      171.12      278.75    129.87 o
  -9   1  17       47.31       67.27     57.63 o
  -8   1  17      262.46      199.97     50.21 o
  -7   1  17       52.41       51.98     36.33 o
  -6   1  17      295.16      306.21     37.51 o
  -5   1  17       21.33       23.81     26.59 o
  -4   1  17      459.94      431.14     26.09 o
  -3   1  17      118.47      105.68     21.73 o
  -2   1  17      312.78      308.36     23.63 o
  -1   1  17      760.21      766.12     20.96 o
   0   1  17      132.72       89.60     18.76 o
   1   1  17        3.25        6.22     18.24 o
   2   1  17      364.43      327.13     21.24 o
   3   1  17       80.54       76.99     21.89 o
   4   1  17      774.01      771.76     26.86 o
   5   1  17        4.21        5.87     30.27 o
   6   1  17      218.97      200.94     44.20 o
   7   1  17        1.06       -3.81     41.60 o
   8   1  17       66.59       56.04     68.16 o
   9   1  17       11.93        4.95    125.27 o
  -9   2  17       12.36       14.60     63.22 o
  -8   2  17      140.39       95.04     46.49 o
  -7   2  17      338.41      372.35     45.80 o
  -6   2  17      433.19      437.32     36.73 o
  -5   2  17       19.35       27.50     28.69 o
  -4   2  17      260.67      280.79     26.32 o
  -3   2  17      726.25      695.85     22.81 o
  -2   2  17      140.20      108.83     21.81 o
  -1   2  17     1401.94     1399.68     24.19 o
   0   2  17       91.90      111.86     18.11 o
   1   2  17       38.40       38.42     19.20 o
   2   2  17       19.60       14.22     19.91 o
   3   2  17        7.06        8.04     21.82 o
   4   2  17      493.30      469.74     30.02 o
   5   2  17      408.44      465.34     43.31 o
   6   2  17      346.84      348.32     48.01 o
   7   2  17        0.09      -17.36     61.46 o
   8   2  17        1.57       35.74     73.02 o
  -8   3  17      100.43      118.02     58.57 o
  -7   3  17      236.97      215.86     45.82 o
  -6   3  17        0.65        8.42     34.56 o
  -5   3  17      266.63      247.01     34.92 o
  -4   3  17      190.59      172.07     32.48 o
  -3   3  17        1.60      -12.47     26.63 o
  -2   3  17       64.45       46.19     23.70 o
  -1   3  17      776.80      743.59     28.07 o
   0   3  17       72.68       48.45     25.15 o
   1   3  17       40.56       37.67     22.23 o
   2   3  17      230.30      200.34     26.10 o
   3   3  17      245.69      283.46     32.16 o
   4   3  17       37.18       22.33     29.89 o
   5   3  17      266.16      286.66     35.64 o
   6   3  17        0.14       18.10     59.11 o
   7   3  17       28.04       38.13     67.60 o
  -8   4  17       23.94       71.58     83.72 o
  -7   4  17       27.05       37.32     74.05 o
  -6   4  17       16.18       39.24     52.43 o
  -5   4  17      188.23      177.57     41.18 o
  -4   4  17      146.12      140.08     38.15 o
  -3   4  17      198.58      164.64     35.22 o
  -2   4  17       77.52       76.42     32.68 o
  -1   4  17        5.57       15.53     28.14 o
   0   4  17      190.93      207.57     35.74 o
   1   4  17      401.47      439.96     32.16 o
   2   4  17      166.69      153.80     28.82 o
   3   4  17       61.63       73.39     28.12 o
   4   4  17      152.80      133.31     35.00 o
   5   4  17      142.67      124.49     41.14 o
   6   4  17        2.16       14.27     60.59 o
  -6   5  17      107.40      128.66    118.24 o
  -5   5  17       51.42       35.32     49.36 o
  -4   5  17       13.35       -5.85     42.20 o
  -3   5  17       43.88       49.18     39.84 o
  -2   5  17       24.48        7.68     37.71 o
  -1   5  17      403.64      396.96     43.37 o
   0   5  17       97.52       95.61     35.08 o
   1   5  17       74.46       52.06     34.34 o
   2   5  17       74.38       47.32     32.17 o
   3   5  17      268.38      276.38     41.92 o
   4   5  17       38.88       17.03     41.75 o
   5   5  17       58.31       37.57     47.25 o
  -4   6  17        5.30      -47.47     63.02 o
  -3   6  17        6.82      -18.60     56.90 o
  -2   6  17       50.76       77.67     53.85 o
  -1   6  17      219.41      196.31     49.71 o
   0   6  17       84.71       55.65     51.43 o
   1   6  17      181.73      161.45     54.68 o
   2   6  17        4.26        7.88     46.69 o
   3   6  17       24.49       15.77     49.98 o
   4   6  17       32.21       35.54     61.17 o
  -8   0  18       59.33       72.50     64.94 o
  -6   0  18       62.66       47.49     50.33 o
  -4   0  18      410.35      435.54     34.88 o
  -2   0  18     2301.84     2226.90     46.87 o
   0   0  18     1212.91     1138.31     35.26 o
   2   0  18      518.79      472.66     42.18 o
   4   0  18        3.64        7.12     42.56 o
   6   0  18       18.67       33.11     53.52 o
   8   0  18      492.21      649.51     79.32 o
  -8   1  18        0.34       -0.15     53.25 o
  -7   1  18       34.64       58.12     40.98 o
  -6   1  18       15.90       19.19     34.55 o
  -5   1  18       18.46       16.72     28.60 o
  -4   1  18      502.67      493.32     28.34 o
  -3   1  18      962.70      976.30     28.30 o
  -2   1  18        4.43       14.70     21.20 o
  -1   1  18      217.18      198.31     21.62 o
   0   1  18        1.28       -4.51     19.15 o
   1   1  18       94.75       76.27     20.40 o
   2   1  18      137.89      140.07     21.29 o
   3   1  18      503.81      485.31     26.88 o
   4   1  18       17.60       21.90     27.00 o
   5   1  18        4.92        0.89     31.93 o
   6   1  18       56.72       67.33     43.52 o
   7   1  18      169.56      165.44     52.55 o
   8   1  18      109.58      111.47     79.06 o
  -8   2  18       68.52       65.30     56.08 o
  -7   2  18       79.83       32.97     41.13 o
  -6   2  18       80.15       72.92     34.75 o
  -5   2  18       63.25       54.31     30.64 o
  -4   2  18       90.45      109.41     25.55 o
  -3   2  18       39.73       50.72     22.48 o
  -2   2  18      173.61      178.50     24.21 o
  -1   2  18        3.35       -7.70     20.59 o
   0   2  18        3.97        3.86     18.96 o
   1   2  18      206.85      191.21     24.41 o
   2   2  18     1035.50     1042.60     24.86 o
   3   2  18      370.87      355.58     30.94 o
   4   2  18       24.89       16.88     29.12 o
   5   2  18       15.03       -5.37     41.72 o
   6   2  18       30.85       44.30     49.20 o
   7   2  18       53.98       62.00     67.78 o
  -8   3  18      183.59      230.40     68.47 o
  -7   3  18       13.93      -10.24     47.10 o
  -6   3  18      331.03      332.84     41.90 o
  -5   3  18        0.03       -0.64     34.47 o
  -4   3  18      375.17      377.89     37.21 o
  -3   3  18      687.21      703.29     32.42 o
  -2   3  18       27.85        9.65     25.35 o
  -1   3  18      222.90      218.33     31.01 o
   0   3  18      159.86      164.45     29.28 o
   1   3  18       58.63       47.18     24.38 o
   2   3  18      580.15      601.05     29.53 o
   3   3  18      353.40      378.72     34.30 o
   4   3  18       97.91      138.21     33.36 o
   5   3  18       86.73       96.58     37.24 o
   6   3  18       34.73       26.38     63.44 o
   7   3  18       37.47       38.16     73.00 o
  -7   4  18      147.40      175.14     76.67 o
  -6   4  18      282.89      293.89     58.42 o
  -5   4  18       15.31        2.47     44.02 o
  -4   4  18      125.06      106.56     41.61 o
  -3   4  18      311.30      271.95     40.69 o
  -2   4  18       31.26       24.71     34.00 o
  -1   4  18      440.86      463.65     35.23 o
   0   4  18      113.32       83.59     31.92 o
   1   4  18      168.92      188.88     37.69 o
   2   4  18      135.47      109.40     29.30 o
   3   4  18       54.03       78.17     30.80 o
   4   4  18       85.66       97.71     36.74 o
   5   4  18       54.55       53.05     45.49 o
   6   4  18       73.62       73.33     73.66 o
  -5   5  18      148.89      171.80     60.65 o
  -4   5  18       82.34       72.94     46.28 o
  -3   5  18       30.32        5.51     41.95 o
  -2   5  18       77.22       82.59     41.41 o
  -1   5  18      267.86      241.05     44.14 o
   0   5  18       46.55       52.15     35.85 o
   1   5  18       11.20       23.76     36.42 o
   2   5  18        9.24        7.78     34.32 o
   3   5  18        4.40       -2.45     38.59 o
   4   5  18       27.65       36.30     46.70 o
   5   5  18      167.47      188.54     59.74 o
  -4   6  18      113.32       71.93    105.57 o
  -3   6  18      229.98      243.79     66.71 o
  -2   6  18       25.65       11.14     58.95 o
  -1   6  18        1.72      -11.02     49.48 o
   0   6  18      121.27      101.60     56.29 o
   1   6  18        0.74       32.60     56.73 o
   2   6  18        2.81       -7.72     51.79 o
   3   6  18       16.83        9.27     74.54 o
  -7   0  19      166.66      204.20     64.38 o
  -5   0  19      244.34      289.17     49.65 o
  -3   0  19      228.82      265.06     38.10 o
  -1   0  19       47.38       35.87     30.17 o
   1   0  19      844.72      866.09     37.11 o
   3   0  19      185.36      196.23     47.78 o
   5   0  19       76.92       66.87     50.80 o
   7   0  19      682.09      751.65    104.76 o
  -8   1  19       69.34       87.92     59.26 o
  -7   1  19      116.24       83.40     51.40 o
  -6   1  19        0.85       -9.05     39.02 o
  -5   1  19      291.63      315.60     35.20 o
  -4   1  19      890.29      978.02     33.17 o
  -3   1  19       77.06       57.03     27.35 o
  -2   1  19        6.95       40.62     23.53 o
  -1   1  19        8.41        0.26     22.56 o
   0   1  19      667.94      605.83     26.33 o
   1   1  19        1.97        7.84     23.98 o
   2   1  19      349.93      327.39     27.21 o
   3   1  19      146.98      129.35     26.55 o
   4   1  19       83.11       73.27     29.58 o
   5   1  19      115.22      128.64     37.19 o
   6   1  19        5.08      -16.67     47.96 o
   7   1  19       35.35       61.57     58.31 o
  -8   2  19       48.68        4.33     77.88 o
  -7   2  19        0.72        2.04     52.45 o
  -6   2  19      200.78      220.07     44.20 o
  -5   2  19      122.14      165.59     35.36 o
  -4   2  19      145.87      147.24     31.97 o
  -3   2  19        8.53        7.62     24.97 o
  -2   2  19       28.03       29.86     23.12 o
  -1   2  19       29.56       35.69     21.54 o
   0   2  19      538.99      553.66     24.52 o
   1   2  19      804.79      791.04     26.10 o
   2   2  19      478.08      488.54     28.25 o
   3   2  19      411.29      360.88     33.61 o
   4   2  19      189.34      201.54     32.94 o
   5   2  19       18.72       -5.51     44.68 o
   6   2  19       32.61       24.13     52.06 o
   7   2  19      109.03       99.51     77.22 o
  -8   3  19       43.15       50.28    131.43 o
  -7   3  19       17.83       27.58     61.57 o
  -6   3  19       77.25       94.24     41.73 o
  -5   3  19      445.47      495.25     44.63 o
  -4   3  19      142.51      123.88     35.61 o
  -3   3  19      336.19      320.69     35.74 o
  -2   3  19        0.29      -30.12     30.70 o
  -1   3  19        2.04       -7.11     29.39 o
   0   3  19       10.94      -16.79     26.69 o
   1   3  19        7.00       15.01     27.35 o
   2   3  19       83.12       59.28     28.59 o
   3   3  19      174.50      156.14     37.70 o
   4   3  19        9.95        4.23     35.25 o
   5   3  19       68.99       64.16     38.35 o
   6   3  19        4.47       15.70     70.97 o
  -7   4  19       21.49       82.07    118.12 o
  -6   4  19       10.74       33.27     80.79 o
  -5   4  19        1.90      -15.44     47.62 o
  -4   4  19      224.43      218.36     43.58 o
  -3   4  19       46.20       33.88     38.94 o
  -2   4  19       64.49       71.67     37.76 o
  -1   4  19       71.87       63.94     34.64 o
   0   4  19      211.32      192.38     35.49 o
   1   4  19      109.19      127.17     34.86 o
   2   4  19      287.55      328.67     34.87 o
   3   4  19       74.90       51.82     34.03 o
   4   4  19        4.17       -7.39     38.93 o
   5   4  19       66.09       93.26     48.97 o
  -5   5  19       90.59      146.58     64.59 o
  -4   5  19        5.35        8.39     58.95 o
  -3   5  19      177.57      180.64     48.16 o
  -2   5  19        7.37       10.86     45.12 o
  -1   5  19       24.86       13.01     45.25 o
   0   5  19      377.38      365.12     44.93 o
   1   5  19        9.27        3.10     39.51 o
   2   5  19       11.07        4.94     37.00 o
   3   5  19        8.96      -13.17     45.88 o
   4   5  19       34.83       35.92     50.85 o
  -1   6  19      106.62      100.82     82.47 o
   0   6  19        3.53       51.95     99.46 o
   1   6  19        0.50      -38.41    106.66 o
   2   6  19       43.41       39.55     81.38 o
  -8   0  20        2.00      -14.80    119.22 o
  -6   0  20      513.29      579.20     62.10 o
  -4   0  20      266.35      247.46     45.82 o
  -2   0  20      143.80      128.13     37.19 o
   0   0  20      513.29      557.16     40.73 o
   2   0  20       82.15      104.28     45.54 o
   4   0  20      187.66      202.87     43.19 o
   6   0  20      356.03      325.97     75.32 o
  -7   1  20       31.73       63.98     57.27 o
  -6   1  20        5.70      -19.04     43.70 o
  -5   1  20     1190.31     1416.61     40.85 o
  -4   1  20       13.42       26.83     30.58 o
  -3   1  20      159.24      144.74     28.40 o
  -2   1  20        9.02        6.02     25.45 o
  -1   1  20      171.92      155.17     28.18 o
   0   1  20       94.12       72.64     25.56 o
   1   1  20      911.32      917.19     29.30 o
   2   1  20        1.18        8.83     26.88 o
   3   1  20        0.47        5.53     30.84 o
   4   1  20       54.68       65.20     32.68 o
   5   1  20      197.50      235.44     45.04 o
   6   1  20        6.55       -1.37     66.54 o
   7   1  20      158.17      189.66     66.56 o
  -7   2  20        0.54      -10.92     70.24 o
  -6   2  20      398.61      292.01     50.32 o
  -5   2  20      217.19      232.40     44.08 o
  -4   2  20       81.90      110.53     38.64 o
  -3   2  20       82.40       72.86     29.67 o
  -2   2  20      383.26      345.98     29.15 o
  -1   2  20       18.95       13.98     23.45 o
   0   2  20      227.66      224.85     26.34 o
   1   2  20      414.74      425.43     30.63 o
   2   2  20      178.39      175.54     31.32 o
   3   2  20       73.18       79.07     31.76 o
   4   2  20       19.30       24.89     34.12 o
   5   2  20        7.00       22.76     61.78 o
   6   2  20      122.76      106.67     59.54 o
  -7   3  20        5.34       67.35     68.41 o
  -6   3  20       88.68       80.37     53.43 o
  -5   3  20       59.93       57.52     40.66 o
  -4   3  20      232.13      253.57     41.01 o
  -3   3  20      245.74      202.93     41.45 o
  -2   3  20        1.56       -1.40     33.87 o
  -1   3  20        2.61       -3.69     32.52 o
   0   3  20      344.45      351.03     33.81 o
   1   3  20      243.30      225.29     33.47 o
   2   3  20       21.33       21.88     29.23 o
   3   3  20      196.84      152.57     41.19 o
   4   3  20       39.33       58.52     39.05 o
   5   3  20        3.96      -11.90     42.08 o
  -6   4  20       48.83       28.22     84.14 o
  -5   4  20      148.36      161.50     63.76 o
  -4   4  20        4.60        8.55     45.98 o
  -3   4  20       36.14       33.38     42.06 o
  -2   4  20      133.09      135.24     42.42 o
  -1   4  20      129.05      120.39     37.29 o
   0   4  20        0.41      -22.21     36.70 o
   1   4  20      261.05      233.03     41.12 o
   2   4  20       11.28       27.88     35.64 o
   3   4  20       58.85       58.34     38.31 o
   4   4  20       24.87       20.63     43.70 o
   5   4  20       63.68       65.90     79.11 o
  -5   5  20        4.18       57.86     84.88 o
  -4   5  20      332.51      376.13     70.79 o
  -3   5  20      310.58      311.14     59.30 o
  -2   5  20      211.62      179.79     50.38 o
  -1   5  20        0.54      -11.75     47.05 o
   0   5  20      155.45      127.71     49.13 o
   1   5  20        0.28        9.83     41.59 o
   2   5  20       22.20       -5.53     42.74 o
   3   5  20       66.63       68.61     59.86 o
  -1   6  20        3.59       -4.67    120.89 o
   0   6  20        2.25       39.68    118.01 o
   1   6  20      121.76       93.99    123.25 o
   2   6  20       47.79      -34.96    129.18 o
  -7   0  21      146.81      196.92     82.92 o
  -5   0  21      904.82      960.09     53.36 o
  -3   0  21      322.73      302.15     45.38 o
  -1   0  21      222.96      206.66     42.51 o
   1   0  21      182.06      168.15     38.31 o
   3   0  21        6.34        3.03     52.95 o
   5   0  21      499.74      594.44     77.28 o
   7   0  21      109.11      173.18    118.87 o
  -7   1  21       51.52       31.46     78.46 o
  -6   1  21      217.19      233.57     55.44 o
  -5   1  21       37.21       28.81     43.74 o
  -4   1  21      148.82      197.81     38.42 o
  -3   1  21      107.60       91.41     30.46 o
  -2   1  21       91.68       80.25     28.56 o
  -1   1  21       63.83       52.32     27.79 o
   0   1  21      331.62      342.16     30.38 o
   1   1  21       94.99       92.13     29.75 o
   2   1  21       29.41       25.29     29.41 o
   3   1  21       80.02       71.02     33.97 o
   4   1  21       35.69       50.75     36.80 o
   5   1  21      116.12       85.25     47.15 o
   6   1  21      210.89      233.10     78.29 o
  -7   2  21      103.65      127.05    129.47 o
  -6   2  21       21.74        6.10     59.99 o
  -5   2  21      101.16      108.37     44.87 o
  -4   2  21        0.56        6.54     40.82 o
  -3   2  21        5.89       20.44     34.51 o
  -2   2  21        6.85        6.57     28.11 o
  -1   2  21      140.44      161.25     28.69 o
   0   2  21       60.67       86.92     30.44 o
   1   2  21        4.95       25.96     33.22 o
   2   2  21       15.69        8.73     30.71 o
   3   2  21        1.16       -1.74     34.70 o
   4   2  21      129.43      130.75     38.96 o
   5   2  21      293.72      298.67     74.87 o
   6   2  21       24.61       15.15    112.36 o
  -6   3  21       72.73       52.93     65.46 o
  -5   3  21       40.36       50.07     52.45 o
  -4   3  21       10.31       13.91     45.92 o
  -3   3  21       61.63       66.43     41.86 o
  -2   3  21       21.26       12.54     36.70 o
  -1   3  21      196.04      234.89     33.24 o
   0   3  21      137.13      127.91     34.12 o
   1   3  21      855.80      889.61     38.09 o
   2   3  21        3.78       -0.44     33.88 o
   3   3  21       18.35       18.55     44.35 o
   4   3  21      124.58       86.25     44.30 o
   5   3  21        5.97       60.59    111.33 o
  -5   4  21        3.53       -0.52     66.85 o
  -4   4  21      151.40      152.50     63.55 o
  -3   4  21      142.87      134.56     47.78 o
  -2   4  21        4.76      -13.16     46.00 o
  -1   4  21        3.27       -3.34     40.90 o
   0   4  21      126.44      127.77     37.09 o
   1   4  21      108.58      101.92     40.78 o
   2   4  21       66.63       64.40     39.54 o
   3   4  21       72.91       99.07     44.78 o
   4   4  21       67.75       57.64     76.39 o
  -4   5  21      159.72      224.21    121.18 o
  -3   5  21       69.47       51.66    108.33 o
  -2   5  21       77.89       60.46     62.36 o
  -1   5  21      103.26      105.82     61.27 o
   0   5  21       11.38       40.25     74.98 o
   1   5  21       63.27       89.97     56.63 o
   2   5  21       12.61       -8.27     83.24 o
  -6   0  22       14.24        3.40     75.02 o
  -4   0  22       93.67      106.00     49.09 o
  -2   0  22      933.58      993.77     78.90 o
   0   0  22        4.20       34.60     43.53 o
   2   0  22      105.48       91.30     56.05 o
   4   0  22      169.09      244.18     53.18 o
   6   0  22       19.75      -11.06    117.20 o
  -6   1  22       29.69       77.18     76.78 o
  -5   1  22       21.05       15.03     49.37 o
  -4   1  22       56.62       50.07     36.06 o
  -3   1  22      322.24      337.88     38.42 o
  -2   1  22       29.95       15.63     31.29 o
  -1   1  22      178.57      204.56     34.06 o
   0   1  22       53.22       57.08     31.31 o
   1   1  22        6.39       -8.57     31.38 o
   2   1  22      144.96      184.04     34.31 o
   3   1  22       94.71       93.01     37.21 o
   4   1  22        1.47       -6.69     41.25 o
   5   1  22      124.81      170.03     59.38 o
  -6   2  22        0.41       37.95     78.57 o
  -5   2  22       86.50      111.92     57.42 o
  -4   2  22       37.51       32.08     44.65 o
  -3   2  22       80.46       86.22     39.17 o
  -2   2  22      321.89      302.44     34.55 o
  -1   2  22        1.18       10.09     30.29 o
   0   2  22       36.23       12.81     34.04 o
   1   2  22      221.12      215.86     38.67 o
   2   2  22       24.92       21.41     37.59 o
   3   2  22      203.92      182.05     47.85 o
   4   2  22      122.04      126.80     47.27 o
   5   2  22       75.57       28.34    116.34 o
  -6   3  22       26.28      -15.61    141.51 o
  -5   3  22       36.05       12.40     71.67 o
  -4   3  22       57.76       67.90     68.33 o
  -3   3  22       44.46       32.76     53.22 o
  -2   3  22      344.81      340.32     44.64 o
  -1   3  22       79.93       96.63     36.63 o
   0   3  22      149.29      174.18     37.91 o
   1   3  22        0.29       18.78     36.57 o
   2   3  22      183.55      158.71     39.84 o
   3   3  22       10.25        6.36     50.60 o
   4   3  22       57.37       64.21     63.37 o
   5   3  22        1.72       -6.05    124.75 o
  -4   4  22       11.06      -17.58     85.81 o
  -3   4  22       89.97       95.50     60.64 o
  -2   4  22       31.03       31.05     58.63 o
  -1   4  22        9.69       11.70     54.04 o
   0   4  22       24.84       23.02     45.10 o
   1   4  22       35.65        4.60     51.82 o
   2   4  22        2.15       -5.84     47.07 o
   3   4  22        8.37       13.29     83.27 o
   1   5  22      202.87      146.23    131.20 o
  -5   0  23       35.49       61.82     59.27 o
  -3   0  23      944.75     1066.98     59.47 o
  -1   0  23       26.27       41.90     47.25 o
   1   0  23       31.45       24.10     48.79 o
   3   0  23      344.15      401.34     45.27 o
   5   0  23       30.68       73.72    109.83 o
  -6   1  23       15.72       95.60    112.77 o
  -5   1  23        6.85      -30.81     60.54 o
  -4   1  23      145.03      133.06     40.48 o
  -3   1  23       18.87        3.75     35.75 o
  -2   1  23      427.42      472.53     41.55 o
  -1   1  23       14.37       18.21     33.75 o
   0   1  23        0.45       13.84     32.38 o
   1   1  23        0.15       -6.30     35.02 o
   2   1  23      649.56      693.24     45.63 o
   3   1  23        3.72        9.81     43.00 o
   4   1  23       80.12       74.57     51.34 o
  -6   2  23        1.88       32.19    122.85 o
  -5   2  23      151.53      105.89     82.03 o
  -4   2  23        5.56       23.55     58.10 o
  -3   2  23      230.74      253.11     40.55 o
  -2   2  23      206.47      200.03     39.06 o
  -1   2  23       21.77        5.91     33.89 o
   0   2  23       43.96       62.32     39.49 o
   1   2  23        5.46      -24.12     40.80 o
   2   2  23       26.06       22.45     42.64 o
   3   2  23      113.26      127.16     49.67 o
   4   2  23       13.23       36.05     77.50 o
  -4   3  23       21.69       10.31    110.46 o
  -3   3  23       99.74      135.80     69.82 o
  -2   3  23       79.33      104.78     54.88 o
  -1   3  23       15.60       40.16     47.19 o
   0   3  23       16.95       48.81     46.64 o
   1   3  23      103.46      104.48     48.35 o
   2   3  23       13.78      -13.69     45.96 o
   3   3  23      158.25      180.41     67.57 o
   4   3  23        0.05      -24.36    124.00 o
  -3   4  23        6.79       44.92    124.52 o
  -2   4  23      133.35       93.93    121.00 o
  -1   4  23        8.33       24.02    112.25 o
   0   4  23       10.71      -10.89     79.06 o
   1   4  23       74.64       78.10    119.97 o
  -4   0  24      202.96      161.96     62.38 o
  -2   0  24       44.99       60.07     55.70 o
   0   0  24       10.50       11.04     54.82 o
   2   0  24      277.45      288.69     76.47 o
   4   0  24       50.47       80.46    120.43 o
  -5   1  24      125.98      161.32    116.74 o
  -4   1  24       45.52       38.01     53.73 o
  -3   1  24      121.39      135.42     44.81 o
  -2   1  24        3.43       17.86     39.18 o
  -1   1  24        4.43       52.21     35.79 o
   0   1  24        0.24       18.38     35.95 o
   1   1  24      185.96      172.15     41.31 o
   2   1  24      126.09      128.26     45.63 o
   3   1  24      201.91      208.15     55.84 o
   4   1  24       39.48       43.83    115.99 o
  -4   2  24       49.73       20.85    125.61 o
  -3   2  24      142.46      172.18     48.76 o
  -2   2  24        7.01       15.21     44.45 o
  -1   2  24       35.31       38.14     48.98 o
   0   2  24        7.56       16.78     32.14 o
   1   2  24      238.05      257.90     53.29 o
   2   2  24       85.80       77.91     53.25 o
   3   2  24        4.64       -6.74    112.02 o
  -1   3  24       29.86       54.83    108.10 o
   0   3  24        1.50       36.97    103.67 o
   1   3  24      117.30      132.29    110.64 o
   0   4  24       31.44        7.54    121.92 o
  -3   0  25        3.82      -14.00    106.03 o
  -1   0  25        8.67       40.92     71.14 o
   1   0  25      286.04      416.32     45.69 o
  -4   1  25      181.72      183.55    134.13 o
  -3   1  25       17.49       40.04     68.13 o
  -2   1  25       24.70        0.16     55.21 o
  -1   1  25       39.28       47.14     47.55 o
   0   1  25       35.57       33.85     43.79 o
   1   1  25        9.89        9.43     82.96 o
   2   1  25       95.71      147.73    118.41 o
  -3   2  25        2.58       62.78    136.73 o
  -2   2  25      229.57      227.95    109.72 o
  -1   2  25       13.51      -34.50    111.39 o
   0   2  25        6.80       27.53     64.27 o
  -1   3  25      118.50      272.59    122.44 o
 
